# Supplementary material for: 6-Amino­nicotinamide
Source: Acta Crystallogr Sect E Struct Rep Online. 2012 Jul 14;68(Pt 8):o2449. doi: 10.1107/S1600536812031224 (PMC3414361; doi:10.1107/S1600536812031224)
Supplement: Supplementary file 1 [file e-68-o2449-sup1.cif]

##############################################################################
#                                                                            #
# This CIF contains the data in a paper accepted for publication in          #
# Acta Crystallographica Section E. It conforms to the requirements of       #
# Notes for Authors for Acta Crystallographica Section E, and has been       #
# peer reviewed under the auspices of the IUCr Commission on Journals.       #
#                                                                            #
# Full details of the Crystallographic Information File format               #
# are given in the paper "The Crystallographic Information File (CIF):       #
# a New Standard Archive File for Crystallography" by S. R. Hall, F. H.      #
# Allen and I. D. Brown [Acta Cryst. (1991), A47, 655-685].                  #
#                                                                            #
# The current version of the core CIF dictionary is obtainable from          #
# ftp://ftp.iucr.org/pub/cif_core.dic.                                       #
#                                                                            #
# Software is freely available for graphical display of the structure(s)     #
# in this CIF. For information consult the CIF software page                 #
# http://www.iucr.org/resources/cif/software.                                #
#                                                                            #
# This file may be used for bona fide research purposes within the           #
# scientific community so long as proper attribution is given to the journal # 
# article from which it was obtained.                                        #
#                                                                            #
##############################################################################
data_global
_audit_creation_method     'WinGX routine CIF_UPDATE'
_audit_conform_dict_name     cif_core.dic
_audit_conform_dict_version     2.3
_journal_date_recd_electronic     2012-07-06
_journal_date_accepted     2012-07-09
_journal_name_full     'Acta Crystallographica, Section E'
_journal_year     2012
_journal_volume     68
_journal_issue      8
_journal_page_first     o2449
_journal_page_last     o2449
_journal_paper_category     QO
_journal_paper_doi     10.1107/S1600536812031224
_journal_coeditor_code     FJ2584
_publ_contact_author_name     'Andreas Lemmerer'
_publ_contact_author_address
;
Molecular Sciences Institute
School of Chemistry
University of the Witwatersrand
Private Bag
PO WITS 2050
Johannesburg
South Africa
;
_publ_contact_author_email     andreas.lemmerer@wits.ac.za
_publ_contact_author_fax     '27(11)7176749'
_publ_contact_author_phone     '27(21)7176711'
_publ_section_title
;
6-Aminonicotinamide
;
loop_
    _publ_author_name
    _publ_author_address
    'Ntsala, Lerato P.'
;
Molecular Sciences Institute
School of Chemistry
University of the Witwatersrand
Private Bag 3
PO WITS 2050
Johannesburg
South Africa
;
    'Lemmerer, Andreas'
;
Molecular Sciences Institute
School of Chemistry
University of the Witwatersrand
Private Bag 3
PO WITS 2050
Johannesburg
South Africa
;
data_I
_audit_creation_method     'WinGX routine CIF_UPDATE'
_chemical_name_systematic
;
6-Aminonicotinamide
;
_chemical_formula_moiety     'C6 H7 N3 O'
_chemical_formula_sum     'C6 H7 N3 O'
_chemical_formula_iupac     'C6 H7 N3 O'
_chemical_formula_weight     137.15
_symmetry_cell_setting     monoclinic
_symmetry_space_group_name_H-M     'P 21/c'
_symmetry_space_group_name_Hall     '-P 2ybc'
loop_
    _space_group_symop_operation_xyz
    'x, y, z'
    '-x, y+1/2, -z+1/2'
    '-x, -y, -z'
    'x, -y-1/2, z-1/2'
_cell_length_a     14.3483(6)
_cell_length_b     4.8143(2)
_cell_length_c     9.6685(4)
_cell_angle_alpha     90
_cell_angle_beta     99.215(2)
_cell_angle_gamma     90
_cell_volume     659.25(5)
_cell_formula_units_Z     4
_cell_measurement_reflns_used     1574
_cell_measurement_theta_min     2.88
_cell_measurement_theta_max     28.42
_cell_measurement_temperature     173(2)
_exptl_crystal_description     cube
_exptl_crystal_colour     colourless
_exptl_crystal_size_max     0.27
_exptl_crystal_size_mid     0.25
_exptl_crystal_size_min     0.2
_exptl_crystal_density_diffrn     1.382
_exptl_crystal_density_meas     .
_exptl_crystal_density_method     'not measured'
_exptl_crystal_F_000     288
_exptl_absorpt_coefficient_mu     0.1
_exptl_absorpt_correction_type     multi-scan
_exptl_absorpt_process_details     '(SADABS; Sheldrick, 1996)'
_exptl_absorpt_correction_T_min     0.9735
_exptl_absorpt_correction_T_max     0.9803
_exptl_special_details
;
Absorption corrections were made using the program <i>SADABS</i> (Sheldrick,
1996)
;
_diffrn_ambient_temperature     173(2)
_diffrn_radiation_type     MoK\a
_diffrn_radiation_wavelength     0.71073
_diffrn_measurement_device_type     'Bruker APEXII CCD area-detector'
_diffrn_measurement_method     '\w scans'
_diffrn_reflns_number     4078
_diffrn_reflns_av_R_equivalents     0.0374
_diffrn_reflns_theta_min     2.88
_diffrn_reflns_theta_max     28
_diffrn_reflns_theta_full     28
_diffrn_measured_fraction_theta_max     0.993
_diffrn_measured_fraction_theta_full     0.993
_diffrn_reflns_limit_h_min     -18
_diffrn_reflns_limit_h_max     18
_diffrn_reflns_limit_k_min     -6
_diffrn_reflns_limit_k_max     6
_diffrn_reflns_limit_l_min     -11
_diffrn_reflns_limit_l_max     12
_diffrn_standards_number     0
_reflns_number_total     1582
_reflns_number_gt     1300
_reflns_threshold_expression     I>2sigma(I)
_refine_ls_structure_factor_coef     Fsqd
_refine_ls_matrix_type     full
_refine_ls_R_factor_gt     0.0395
_refine_ls_wR_factor_ref     0.1133
_refine_ls_goodness_of_fit_ref     1.028
_refine_ls_restrained_S_all     1.028
_refine_ls_number_reflns     1582
_refine_ls_number_parameters     107
_refine_ls_number_restraints     0
_refine_ls_hydrogen_treatment     mixed
_refine_ls_weighting_scheme     calc
_refine_ls_weighting_details
         'calc w=1/[\s^2^(Fo^2^)+(0.0577P)^2^+0.1618P] where P=(Fo^2^+2Fc^2^)/3'
_refine_ls_shift/su_max     0
_refine_diff_density_max     0.333
_refine_diff_density_min     -0.207
_refine_ls_extinction_method     none
loop_
    _atom_type_symbol
    _atom_type_description
    _atom_type_scat_dispersion_real
    _atom_type_scat_dispersion_imag
    _atom_type_scat_source
    C C 0.0033 0.0016 'International Tables Vol C Tables 4.2.6.8 and 6.1.1.4'
    H H 0 0 'International Tables Vol C Tables 4.2.6.8 and 6.1.1.4'
    N N 0.0061 0.0033 'International Tables Vol C Tables 4.2.6.8 and 6.1.1.4'
    O O 0.0106 0.006 'International Tables Vol C Tables 4.2.6.8 and 6.1.1.4'
_computing_data_collection     'APEX2 (Bruker, 2005)'
_computing_cell_refinement     'SAINT-Plus (Bruker, 2004)'
_computing_data_reduction     'SAINT-Plus and XPREP (Bruker 2004)'
_computing_structure_solution     'SHELXS97 (Sheldrick, 2008)'
_computing_structure_refinement     'SHELXL97 (Sheldrick, 2008)'
_computing_molecular_graphics
;
ORTEP-3 for Windows (Farrugia, 1997) and Mercury (Macrae <i>et al.</i>,
2006)
;
_computing_publication_material
;
WinGX (Farrugia, 1999) and PLATON (Spek, 2009)
;
loop_
    _atom_site_type_symbol
    _atom_site_label
    _atom_site_fract_x
    _atom_site_fract_y
    _atom_site_fract_z
    _atom_site_U_iso_or_equiv
    _atom_site_adp_type
    _atom_site_calc_flag
    _atom_site_refinement_flags
    _atom_site_occupancy
    _atom_site_disorder_assembly
    _atom_site_disorder_group
    C C1 0.21465(8) 0.3830(3) 0.06966(12) 0.0216(3) Uani d . 1 . .
    C C2 0.28897(8) 0.3112(3) 0.00180(12) 0.0227(3) Uani d . 1 . .
    H H2 0.279 0.1654 -0.0651 0.027 Uiso calc R 1 . .
    C C3 0.38732(8) 0.6424(2) 0.11660(12) 0.0212(3) Uani d . 1 . .
    C C4 0.31587(9) 0.7304(3) 0.19125(13) 0.0246(3) Uani d . 1 . .
    H H4 0.3271 0.878 0.257 0.03 Uiso calc R 1 . .
    C C5 0.22979(9) 0.5994(3) 0.16746(13) 0.0242(3) Uani d . 1 . .
    H H5 0.1808 0.6552 0.217 0.029 Uiso calc R 1 . .
    C C6 0.12477(8) 0.2249(3) 0.03728(12) 0.0235(3) Uani d . 1 . .
    N N1 0.06896(8) 0.2202(3) 0.13454(12) 0.0315(3) Uani d . 1 . .
    H H1S 0.0150(13) 0.121(3) 0.1119(18) 0.037(4) Uiso d . 1 . .
    H H1A 0.0869(12) 0.292(3) 0.219(2) 0.036(4) Uiso d . 1 . .
    N N2 0.37410(7) 0.4326(2) 0.02370(11) 0.0232(3) Uani d . 1 . .
    N N3 0.47474(8) 0.7598(2) 0.14074(13) 0.0275(3) Uani d . 1 . .
    H H3S 0.5162(12) 0.710(4) 0.0824(19) 0.037(4) Uiso d . 1 . .
    H H3A 0.4816(12) 0.918(3) 0.1855(18) 0.034(4) Uiso d . 1 . .
    O O1 0.10436(6) 0.0996(2) -0.07631(9) 0.0295(3) Uani d . 1 . .
loop_
    _atom_site_aniso_label
    _atom_site_aniso_U_11
    _atom_site_aniso_U_22
    _atom_site_aniso_U_33
    _atom_site_aniso_U_12
    _atom_site_aniso_U_13
    _atom_site_aniso_U_23
    C1 0.0207(5) 0.0269(6) 0.0175(5) -0.0015(4) 0.0042(4) 0.0035(4)
    C2 0.0232(6) 0.0257(6) 0.0194(6) -0.0029(5) 0.0045(4) -0.0017(5)
    C3 0.0206(6) 0.0219(6) 0.0208(6) -0.0007(4) 0.0027(4) 0.0028(4)
    C4 0.0275(6) 0.0239(6) 0.0229(6) -0.0008(5) 0.0058(5) -0.0034(5)
    C5 0.0234(6) 0.0281(6) 0.0223(6) 0.0026(5) 0.0078(5) 0.0010(5)
    C6 0.0203(6) 0.0320(6) 0.0185(6) -0.0012(5) 0.0039(4) 0.0023(5)
    N1 0.0246(6) 0.0497(7) 0.0219(6) -0.0122(5) 0.0086(4) -0.0067(5)
    N2 0.0219(5) 0.0260(5) 0.0224(5) -0.0017(4) 0.0061(4) -0.0017(4)
    N3 0.0229(6) 0.0275(6) 0.0329(6) -0.0045(4) 0.0068(4) -0.0066(5)
    O1 0.0250(5) 0.0451(6) 0.0190(5) -0.0094(4) 0.0057(3) -0.0040(4)
_geom_special_details
;
All e.s.d.'s (except the e.s.d. in the dihedral angle between two l.s. planes)
are estimated using the full covariance matrix. The cell e.s.d.'s are taken
into account individually in the estimation of e.s.d.'s in distances, angles
and torsion angles; correlations between e.s.d.'s in cell parameters are only
used when they are defined by crystal symmetry. An approximate (isotropic)
treatment of cell e.s.d.'s is used for estimating e.s.d.'s involving l.s.
planes.
;
loop_
    _geom_bond_atom_site_label_1
    _geom_bond_atom_site_label_2
    _geom_bond_site_symmetry_2
    _geom_bond_distance
    _geom_bond_publ_flag
    C1 C2 . 1.3824(17) ?
    C1 C5 . 1.4004(17) ?
    C1 C6 . 1.4870(16) ?
    C2 N2 . 1.3401(15) ?
    C2 H2 . 0.95 ?
    C3 N2 . 1.3449(15) ?
    C3 N3 . 1.3614(15) ?
    C3 C4 . 1.4100(17) ?
    C4 C5 . 1.3730(17) ?
    C4 H4 . 0.95 ?
    C5 H5 . 0.95 ?
    C6 O1 . 1.2461(15) ?
    C6 N1 . 1.3293(16) ?
    N1 H1S . 0.907(18) ?
    N1 H1A . 0.888(18) ?
    N3 H3S . 0.915(18) ?
    N3 H3A . 0.875(17) ?
loop_
    _geom_angle_atom_site_label_1
    _geom_angle_atom_site_label_2
    _geom_angle_atom_site_label_3
    _geom_angle_site_symmetry_1
    _geom_angle_site_symmetry_3
    _geom_angle
    _geom_angle_publ_flag
    C2 C1 C5 . . 117.29(11) ?
    C2 C1 C6 . . 118.75(11) ?
    C5 C1 C6 . . 123.95(11) ?
    N2 C2 C1 . . 124.66(11) ?
    N2 C2 H2 . . 117.7 ?
    C1 C2 H2 . . 117.7 ?
    N2 C3 N3 . . 116.99(11) ?
    N2 C3 C4 . . 122.08(11) ?
    N3 C3 C4 . . 120.87(11) ?
    C5 C4 C3 . . 118.99(11) ?
    C5 C4 H4 . . 120.5 ?
    C3 C4 H4 . . 120.5 ?
    C4 C5 C1 . . 119.53(11) ?
    C4 C5 H5 . . 120.2 ?
    C1 C5 H5 . . 120.2 ?
    O1 C6 N1 . . 122.15(12) ?
    O1 C6 C1 . . 120.45(11) ?
    N1 C6 C1 . . 117.39(11) ?
    C6 N1 H1S . . 115.2(11) ?
    C6 N1 H1A . . 121.9(11) ?
    H1S N1 H1A . . 122.5(16) ?
    C2 N2 C3 . . 117.43(10) ?
    C3 N3 H3S . . 117.2(11) ?
    C3 N3 H3A . . 118.4(11) ?
    H3S N3 H3A . . 120.1(15) ?
loop_
    _geom_torsion_atom_site_label_1
    _geom_torsion_atom_site_label_2
    _geom_torsion_atom_site_label_3
    _geom_torsion_atom_site_label_4
    _geom_torsion_site_symmetry_1
    _geom_torsion_site_symmetry_2
    _geom_torsion_site_symmetry_3
    _geom_torsion_site_symmetry_4
    _geom_torsion
    _geom_torsion_publ_flag
    C5 C1 C2 N2 . . . . 0.43(19) ?
    C6 C1 C2 N2 . . . . -178.45(11) ?
    N2 C3 C4 C5 . . . . -0.61(19) ?
    N3 C3 C4 C5 . . . . -177.58(11) ?
    C3 C4 C5 C1 . . . . -0.24(18) ?
    C2 C1 C5 C4 . . . . 0.34(18) ?
    C6 C1 C5 C4 . . . . 179.15(11) ?
    C2 C1 C6 O1 . . . . -23.55(18) ?
    C5 C1 C6 O1 . . . . 157.66(12) ?
    C2 C1 C6 N1 . . . . 155.44(12) ?
    C5 C1 C6 N1 . . . . -23.36(18) ?
    C1 C2 N2 C3 . . . . -1.24(18) ?
    N3 C3 N2 C2 . . . . 178.40(11) ?
    C4 C3 N2 C2 . . . . 1.31(18) ?
loop_
    _geom_hbond_atom_site_label_D
    _geom_hbond_atom_site_label_H
    _geom_hbond_atom_site_label_A
    _geom_hbond_site_symmetry_A
    _geom_hbond_distance_DH
    _geom_hbond_distance_HA
    _geom_hbond_distance_DA
    _geom_hbond_angle_DHA
    N1 H1A O1 4_566 0.888(18) 2.021(19) 2.8933(15) 167.2(15)
    N1 H1S O1 3 0.907(18) 1.997(19) 2.9024(14) 176.0(16)
    N3 H3S N2 3_665 0.915(18) 2.125(19) 3.0322(15) 170.9(15)
    N3 H3A N3 2_655 0.875(17) 2.363(17) 3.2083(16) 162.7(15)
_iucr_refine_instructions_details
;
TITL 12a_Aminonico_p in P2(1)/c
CELL  0.71073  14.3483   4.8143   9.6685   90.000   99.215   90.000
ZERR     4.00   0.0006   0.0002   0.0004    0.000    0.002    0.000
LATT   1
SYMM  - X, 1/2 + Y, 1/2 - Z
SFAC  C    H    N    O
UNIT  24   28   12   4
MERG   2
OMIT    -2.00  56.00
SIZE 0.27 0.25 0.20
OMIT 1 0 0
EQIV $1 x, -y+1/2, z+1/2
EQIV $2 -x, -y, -z
EQIV $3 -x+1, -y+1, -z
EQIV $4 -x+1, y+1/2, -z+1/2
HTAB N1 O1_$1
HTAB N1 O1_$2
HTAB N3 N2_$3
HTAB N3 N3_$4
TEMP -100
HTAB 2
FMAP   2
PLAN    4
ACTA
BOND
BOND   $H
CONF
L.S.   4
WGHT    0.057700    0.161800
FVAR       0.27876
MOLE    1
C1    1    0.214653    0.382998    0.069661    11.00000    0.02069    0.02685 =
         0.01751    0.00349    0.00425   -0.00149
C2    1    0.288967    0.311187    0.001797    11.00000    0.02319    0.02573 =
         0.01944   -0.00169    0.00454   -0.00287
AFIX  43
H2    2    0.278970    0.165375   -0.065143    11.00000   -1.20000
AFIX   0
C3    1    0.387317    0.642434    0.116601    11.00000    0.02061    0.02193 =
         0.02076    0.00276    0.00271   -0.00067
C4    1    0.315871    0.730384    0.191254    11.00000    0.02753    0.02393 =
         0.02293   -0.00336    0.00585   -0.00077
AFIX  43
H4    2    0.327124    0.878010    0.257010    11.00000   -1.20000
AFIX   0
C5    1    0.229791    0.599408    0.167461    11.00000    0.02341    0.02811 =
         0.02235    0.00103    0.00782    0.00257
AFIX  43
H5    2    0.180844    0.655199    0.216996    11.00000   -1.20000
AFIX   0
C6    1    0.124769    0.224911    0.037279    11.00000    0.02029    0.03199 =
         0.01845    0.00233    0.00385   -0.00124
N1    3    0.068963    0.220224    0.134542    11.00000    0.02461    0.04966 =
         0.02191   -0.00669    0.00863   -0.01218
H1S   2    0.015021    0.120768    0.111948    11.00000    0.03734
H1A   2    0.086896    0.291615    0.219312    11.00000    0.03635
N2    3    0.374102    0.432595    0.023705    11.00000    0.02187    0.02600 =
         0.02242   -0.00173    0.00606   -0.00174
N3    3    0.474737    0.759816    0.140739    11.00000    0.02293    0.02749 =
         0.03293   -0.00662    0.00683   -0.00453
H3S   2    0.516226    0.709635    0.082432    11.00000    0.03719
H3A   2    0.481631    0.918225    0.185483    11.00000    0.03440
O1    4    0.104363    0.099605   -0.076312    11.00000    0.02500    0.04513 =
         0.01904   -0.00397    0.00570   -0.00943
HKLF    4
REM  12a_Aminonico_p in P2(1)/c
REM R1 =  0.0395 for   1300 Fo > 4sig(Fo)  and  0.0489 for all   1582 data
REM    107 parameters refined using      0 restraints
END
WGHT      0.0537      0.1688
REM Highest difference peak  0.333,  deepest hole -0.207,  1-sigma level  0.046
Q1    1   0.1762  0.2949  0.0618  11.00000  0.05    0.33
Q2    1   0.3592  0.6407  0.1799  11.00000  0.05    0.22
Q3    1   0.2789  0.6171  0.1905  11.00000  0.05    0.20
Q4    1   0.2265  0.4457  0.1330  11.00000  0.05    0.19
;
