# Supplementary material for: 6-Amino­nicotinamide
Source: Acta Crystallogr Sect E Struct Rep Online. 2012 Jul 14;68(Pt 8):o2449. doi: 10.1107/S1600536812031224 (PMC3414361; doi:10.1107/S1600536812031224)
Supplement: Supplementary file 2 [file e-68-o2449-Isup2.hkl]

#
# h,k,l, Fc-squared, Fo-squared, sigma(Fo-squared) and status flag
#
data_I
_shelx_title ' 12a_Aminonico_p in P2(1)/c'
_shelx_refln_list_code          4
_shelx_F_calc_maximum      111.38
_exptl_crystal_F_000       288.00
_reflns_d_resolution_high  0.7571
 
loop_
 _symmetry_equiv_pos_as_xyz
 'x, y, z'
 '-x, y+1/2, -z+1/2'
 '-x, -y, -z'
 'x, -y-1/2, z-1/2'
 
_cell_length_a    14.3483
_cell_length_b     4.8143
_cell_length_c     9.6685
_cell_angle_alpha  90.000
_cell_angle_beta   99.215
_cell_angle_gamma  90.000
 
_shelx_F_squared_multiplier     1.000
 
loop_
 _refln_index_h
 _refln_index_k
 _refln_index_l
 _refln_F_squared_calc
 _refln_F_squared_meas
 _refln_F_squared_sigma
 _refln_observed_status
   2   0   0      325.56      330.03     10.10 o
   3   0   0        1.56        3.22      0.77 o
   4   0   0      518.43      570.18     14.24 o
   5   0   0     1620.04     1624.27     40.14 o
   6   0   0      474.73      513.34     15.92 o
   7   0   0     1178.54     1236.60     37.71 o
   8   0   0      378.24      399.13     12.64 o
   9   0   0       28.33       29.31      1.61 o
  10   0   0      604.10      603.58     18.97 o
  11   0   0       14.52       12.54      1.24 o
  12   0   0      507.42      506.44     16.24 o
  13   0   0      308.79      302.93     10.18 o
  14   0   0        3.04        2.99      0.89 o
  15   0   0        1.63        2.94      0.99 o
  16   0   0        4.15        5.27      1.42 o
  17   0   0       15.54       11.79      1.42 o
  18   0   0       37.99       43.11      4.12 o
   1   1   0      753.91      744.50     24.79 o
   2   1   0     4988.07     4967.72    106.95 o
   3   1   0      677.73      653.42     14.11 o
   4   1   0     1338.05     1208.28     35.66 o
   5   1   0        9.60       12.43      0.59 o
   6   1   0       12.58       10.91      0.74 o
   7   1   0      808.26      852.68     21.50 o
   8   1   0       12.16       16.72      1.02 o
   9   1   0      153.25      167.26      4.75 o
  10   1   0        0.62        1.20      0.76 o
  11   1   0        0.00       -0.57      0.71 o
  12   1   0      247.74      239.67      6.76 o
  13   1   0      432.25      427.90     11.51 o
  14   1   0        7.68        5.44      0.94 o
  15   1   0       23.81       23.65      1.53 o
  16   1   0        1.06        0.73      0.86 o
  17   1   0        0.29        0.46      0.84 o
  18   1   0       38.68       46.57      2.33 o
   0   2   0     2307.40     2221.65     67.55 o
   1   2   0        1.30        1.63      0.33 o
   2   2   0      142.11      149.25      3.49 o
   3   2   0        7.42        9.65      0.56 o
   4   2   0      116.07      123.98      4.28 o
   5   2   0     1473.55     1449.21     36.13 o
   6   2   0       46.41       50.88      1.76 o
   7   2   0       34.57       47.36      1.73 o
   8   2   0      206.84      211.59      5.84 o
   9   2   0       36.71       35.19      1.81 o
  10   2   0        9.28       10.68      1.03 o
  11   2   0       49.60       38.53      1.75 o
  12   2   0        4.00        2.25      0.79 o
  13   2   0       22.33       17.03      2.86 o
  14   2   0        0.04        0.39      1.15 o
  15   2   0      116.89      116.40      4.08 o
  16   2   0        6.75        7.89      1.06 o
  17   2   0       36.27       37.29      2.06 o
   1   3   0       38.65       40.60      1.28 o
   2   3   0      176.18      177.50      4.85 o
   3   3   0       45.26       47.51      1.45 o
   4   3   0        8.39        8.00      0.74 o
   5   3   0       62.30       60.08      2.30 o
   6   3   0       18.15       18.49      1.11 o
   7   3   0       45.00       51.41      1.92 o
   8   3   0      186.97      180.77      5.20 o
   9   3   0        1.85        2.63      0.74 o
  10   3   0       15.91       10.50      1.05 o
  11   3   0      167.63      156.89      4.80 o
  12   3   0       15.85       12.83      1.14 o
  13   3   0       60.06       60.75      2.48 o
  14   3   0        6.57        5.15      0.93 o
  15   3   0        0.01       -0.88      0.88 o
  16   3   0        2.44        0.95      0.89 o
   0   4   0        8.03        8.65      2.06 o
   1   4   0       11.83       10.37      0.84 o
   2   4   0      131.00      130.44      3.36 o
   3   4   0        0.04       -0.21      0.75 o
   4   4   0        6.68        6.75      0.66 o
   5   4   0      350.23      356.55      9.53 o
   6   4   0      150.06      151.44      4.90 o
   7   4   0       51.10       49.85      1.71 o
   8   4   0       62.35       65.41      2.08 o
   9   4   0       13.06       15.59      2.14 o
  10   4   0       37.54       34.50      1.46 o
  11   4   0        4.28        4.06      0.76 o
  12   4   0        3.06        4.52      1.01 o
  13   4   0        4.75        4.59      0.78 o
  14   4   0        0.52        0.09      0.84 o
   1   5   0        0.86        0.40      0.50 o
   2   5   0        0.48        0.73      0.52 o
   3   5   0      113.75      109.96      3.08 o
   4   5   0        0.08       -0.34      0.81 o
   5   5   0       53.21       44.89      1.93 o
   6   5   0       82.58       86.10      2.58 o
   7   5   0      139.07      154.08      4.09 o
   8   5   0       33.76       34.62      1.79 o
   9   5   0       14.28       12.79      1.15 o
  10   5   0        7.85        9.72      1.05 o
  11   5   0        0.00        0.74      0.89 o
   0   6   0       97.42       97.81      6.31 o
   1   6   0        0.06        0.39      1.09 o
   2   6   0        0.58        0.77      1.54 o
   3   6   0       11.38       14.80      1.73 o
   4   6   0        0.00       -0.39      1.09 o
   5   6   0        6.41        7.99      1.50 o
   6   6   0        1.87        1.06      1.29 o
 -18   1   1        0.39        0.56      0.86 o
 -17   1   1       68.48       83.05      3.47 o
 -16   1   1        1.10        1.43      0.79 o
 -15   1   1       12.76       14.27      2.49 o
 -14   1   1      148.83      148.37      4.62 o
 -13   1   1      123.19      119.52      3.83 o
 -12   1   1      200.36      193.76      5.60 o
 -11   1   1       14.98       13.42      1.06 o
 -10   1   1       16.65       14.64      1.04 o
  -9   1   1      166.27      162.44      4.60 o
  -8   1   1        2.20        1.19      0.56 o
  -7   1   1      984.48     1029.91     25.80 o
  -6   1   1      185.76      202.10      4.63 o
  -5   1   1     1646.69     1842.81     35.26 o
  -4   1   1        9.94        8.35      0.51 o
  -3   1   1      245.99      250.85      5.57 o
  -2   1   1      725.29      725.94     21.48 o
  -1   1   1       44.06       44.60      0.91 o
   0   1   1      838.75      847.39     15.25 o
   1   1   1     4895.94     5148.40    100.72 o
   2   1   1     1147.85     1124.62     24.16 o
   3   1   1      529.54      557.79     21.09 o
   4   1   1      157.75      164.73      4.43 o
   5   1   1     1311.14     1319.05     32.86 o
   6   1   1       56.70       68.84      2.18 o
   7   1   1        0.76       -0.15      0.55 o
   8   1   1      167.69      177.40      5.00 o
   9   1   1      123.03      119.50      3.64 o
  10   1   1       36.85       36.06      1.91 o
  11   1   1       87.56       86.49      2.97 o
  12   1   1       69.86       65.41      2.51 o
  13   1   1      111.06      124.54      4.05 o
  14   1   1        1.84       -0.58      0.73 o
  15   1   1        0.14       -0.71      0.71 o
  16   1   1        9.62        8.34      1.13 o
  17   1   1        0.08       -0.80      0.80 o
  18   1   1       11.69       16.12      1.51 o
 -17   2   1        4.27        2.58      0.91 o
 -16   2   1       10.94        9.10      1.08 o
 -15   2   1       57.39       56.54      2.39 o
 -14   2   1        0.10        0.55      0.75 o
 -13   2   1       18.46       14.05      1.22 o
 -12   2   1        1.33       -0.18      0.68 o
 -11   2   1       12.48       16.58      1.15 o
 -10   2   1       77.44       76.95      2.65 o
  -9   2   1       10.27       11.08      0.96 o
  -8   2   1       33.84       39.48      1.99 o
  -7   2   1      173.44      173.66      4.85 o
  -6   2   1       43.99       45.43      1.61 o
  -5   2   1      181.24      189.38      5.13 o
  -4   2   1       32.83       44.00      1.27 o
  -3   2   1      309.29      299.17      7.70 o
  -2   2   1      894.03      874.86     18.93 o
  -1   2   1       14.25       14.75      0.59 o
   0   2   1       61.73       70.95      1.88 o
   1   2   1       11.57       22.24      0.76 o
   2   2   1      300.71      282.10      7.15 o
   3   2   1      943.68      874.25     26.83 o
   4   2   1      137.98      148.77      4.16 o
   5   2   1      107.70       85.46      3.67 o
   6   2   1      170.88      181.94      5.05 o
   7   2   1      270.12      272.75      9.91 o
   8   2   1        7.94        7.50      0.89 o
   9   2   1       54.39       51.77      2.03 o
  10   2   1        9.51        9.65      1.28 o
  11   2   1       62.44       51.08      2.10 o
  12   2   1        7.93        7.90      1.16 o
  13   2   1      383.21      340.93      9.43 o
  14   2   1        0.97        1.35      0.96 o
  15   2   1       41.37       42.80      2.10 o
  16   2   1        9.01        7.21      1.09 o
  17   2   1        0.70        0.46      0.87 o
 -16   3   1       11.72       11.72      1.25 o
 -15   3   1       13.39       11.98      1.20 o
 -14   3   1       26.34       28.16      1.70 o
 -13   3   1       19.60       14.86      1.24 o
 -12   3   1       52.26       40.76      2.77 o
 -11   3   1        0.58        0.99      0.74 o
 -10   3   1       74.64       68.64      2.80 o
  -9   3   1       39.63       43.28      1.78 o
  -8   3   1        3.56        4.05      0.63 o
  -7   3   1        1.81        1.55      0.56 o
  -6   3   1       23.79       24.13      1.03 o
  -5   3   1       15.37       16.06      0.81 o
  -4   3   1       42.17       44.79      1.68 o
  -3   3   1        3.50        3.24      0.47 o
  -2   3   1      342.76      376.17      8.44 o
  -1   3   1        1.04        0.60      0.34 o
   0   3   1       25.17       32.09      1.07 o
   1   3   1      332.45      356.18      8.01 o
   2   3   1       74.10       70.40      1.94 o
   3   3   1       70.03       76.91      2.10 o
   4   3   1      134.08      131.29      3.33 o
   5   3   1       78.40       76.41      4.09 o
   6   3   1       15.83       15.71      1.24 o
   7   3   1       46.53       50.50      1.95 o
   8   3   1        8.37       11.20      1.01 o
   9   3   1        7.96       10.78      1.22 o
  10   3   1        9.77        7.77      0.91 o
  11   3   1       56.49       48.05      2.48 o
  12   3   1        6.89        5.34      0.91 o
  13   3   1        1.68        2.09      0.98 o
  14   3   1        0.90        0.80      0.79 o
  15   3   1        1.31        0.81      1.25 o
  16   3   1       13.92       17.57      1.50 o
 -14   4   1        4.14        2.52      0.80 o
 -13   4   1        7.26        7.79      0.86 o
 -12   4   1        8.01        8.57      0.84 o
 -11   4   1        2.46        2.23      0.63 o
 -10   4   1       35.14       34.26      1.44 o
  -9   4   1       37.59       38.42      1.51 o
  -8   4   1        0.09       -0.07      0.54 o
  -7   4   1       11.23       12.19      0.80 o
  -6   4   1      131.41      132.17      3.45 o
  -5   4   1       18.82       17.93      0.89 o
  -4   4   1       27.81       32.21      1.49 o
  -3   4   1       38.09       38.44      1.39 o
  -2   4   1       39.87       42.10      1.45 o
  -1   4   1        0.16        0.23      0.43 o
   0   4   1       44.22       49.59      1.58 o
   1   4   1        7.60        7.52      0.66 o
   2   4   1        7.62        7.72      0.66 o
   3   4   1      180.44      180.86      4.48 o
   4   4   1       87.93       84.10      3.79 o
   5   4   1      125.19      123.57      3.32 o
   6   4   1      136.43      133.52      4.13 o
   7   4   1       20.63       20.83      1.07 o
   8   4   1        5.03        5.78      0.74 o
   9   4   1        4.45        5.03      1.00 o
  10   4   1        0.40       -0.04      1.03 o
  11   4   1        0.35        0.47      0.78 o
  12   4   1        8.34        9.92      1.11 o
  13   4   1        2.75        4.74      0.98 o
  14   4   1        0.01        1.07      0.84 o
 -11   5   1        5.90        5.02      1.85 o
 -10   5   1       11.49       12.47      1.18 o
  -9   5   1       14.28       16.11      1.28 o
  -8   5   1        1.30        1.12      0.86 o
  -7   5   1      170.39      170.71      5.22 o
  -6   5   1        4.01        3.91      0.79 o
  -5   5   1      194.10      201.48      5.94 o
  -4   5   1       19.27       17.88      1.23 o
  -3   5   1       10.12        8.29      0.91 o
  -2   5   1       23.66       24.87      1.49 o
  -1   5   1       20.73       19.96      1.27 o
   0   5   1       20.75       18.61      1.25 o
   1   5   1       29.82       28.70      1.51 o
   2   5   1       24.09       22.44      1.38 o
   3   5   1       31.20       33.39      1.70 o
   4   5   1        5.62        5.65      0.91 o
   5   5   1       19.74       20.02      1.82 o
   6   5   1       23.96       24.98      2.00 o
   7   5   1        6.21        7.28      0.98 o
   8   5   1       76.71       88.65      4.61 o
   9   5   1        0.19        0.81      0.81 o
  10   5   1       10.97       12.29      1.41 o
  11   5   1       23.71       31.68      1.85 o
  -6   6   1        1.77        1.80      1.23 o
  -5   6   1       15.22       12.39      1.68 o
  -4   6   1        0.70        0.77      1.18 o
  -3   6   1        7.25        7.81      1.46 o
  -2   6   1       58.67       58.35      3.23 o
  -1   6   1       17.27       19.11      1.86 o
   0   6   1        0.82       -0.69      1.04 o
   1   6   1        2.58        1.26      1.13 o
   2   6   1       29.11       29.04      2.27 o
   3   6   1        0.83       -0.12      1.08 o
   4   6   1        2.95        1.72      1.17 o
   5   6   1       13.13       14.61      1.77 o
 -18   0   2       49.89       45.81      4.12 o
 -17   0   2       46.13       46.20      4.12 o
 -16   0   2       38.68       44.43      2.38 o
 -15   0   2        5.79        7.10      1.29 o
 -14   0   2       55.81       55.88      2.60 o
 -13   0   2      185.78      184.22      6.48 o
 -12   0   2     3123.51     3049.16     92.63 o
 -11   0   2      362.91      342.05     11.09 o
 -10   0   2       11.80       11.91      1.05 o
  -9   0   2       20.48       23.81      1.33 o
  -8   0   2      174.45      150.87      4.10 o
  -7   0   2      408.15      430.13     10.89 o
  -6   0   2      215.07      213.85      7.23 o
  -5   0   2      487.21      578.78     14.39 o
  -4   0   2     2382.88     2456.07     61.00 o
  -3   0   2      107.59       87.25      4.25 o
  -2   0   2     1172.73     1312.39     57.14 o
  -1   0   2     6123.47     5091.68    522.04 o
   0   0   2     2723.40     2938.89     89.54 o
   1   0   2     2973.11     2905.82    127.52 o
   2   0   2      155.44      181.77      4.73 o
   3   0   2       88.55       74.51      2.37 o
   4   0   2      456.97      474.10     20.98 o
   5   0   2      668.49      679.49     29.86 o
   6   0   2     1609.49     1711.74     52.09 o
   7   0   2       24.74       20.98      1.32 o
   8   0   2     1214.16     1319.26     40.49 o
   9   0   2      103.54      112.18      6.56 o
  10   0   2      351.59      357.07     11.69 o
  11   0   2       10.75        9.32      1.26 o
  12   0   2       70.29       64.37      2.99 o
  13   0   2        0.14        1.08      0.88 o
  14   0   2       26.13       21.35      1.73 o
  15   0   2       19.88       25.64      1.92 o
  16   0   2       27.29       25.17      4.50 o
  17   0   2       16.62       17.44      3.22 o
  18   0   2        2.31        2.57      2.32 o
 -18   1   2        0.00       -0.27      1.26 o
 -17   1   2        0.01        0.45      0.78 o
 -16   1   2      101.41      108.69      4.54 o
 -15   1   2       41.49       41.21      1.93 o
 -14   1   2      267.89      266.25      7.49 o
 -13   1   2        0.32        0.58      0.62 o
 -12   1   2       10.28       11.40      1.01 o
 -11   1   2      301.23      295.34      7.99 o
 -10   1   2      301.16      284.45      9.28 o
  -9   1   2       15.53       15.77      0.96 o
  -8   1   2       84.58       90.78      2.32 o
  -7   1   2        0.71        1.50      0.36 o
  -6   1   2       51.02       49.49      1.20 o
  -5   1   2      380.21      420.33      9.23 o
  -4   1   2      457.62      458.94      8.92 o
  -3   1   2      243.58      232.46      4.61 o
  -2   1   2        0.05        0.30      0.19 o
  -1   1   2       89.76      114.68      3.04 o
   0   1   2      821.93      831.74     50.90 o
   1   1   2    12406.14    11781.23    561.57 o
   2   1   2       22.04       26.54      0.85 o
   3   1   2        8.56        7.00      0.72 o
   4   1   2       15.17       17.76      1.09 o
   5   1   2       14.55       18.07      0.94 o
   6   1   2      891.68      905.42     22.78 o
   7   1   2       27.40       31.61      1.39 o
   8   1   2      273.98      258.94      7.03 o
   9   1   2       10.42       10.17      0.98 o
  10   1   2        9.27        9.53      1.02 o
  11   1   2      231.38      237.98     10.09 o
  12   1   2        5.18        4.56      0.89 o
  13   1   2      105.73       92.92      3.34 o
  14   1   2      267.64      259.07      7.53 o
  15   1   2       13.70       14.92      1.32 o
  16   1   2        0.81        0.85      1.08 o
  17   1   2        0.63       -0.82      0.82 o
 -17   2   2      114.71      139.51      4.62 o
 -16   2   2        5.40        8.31      1.02 o
 -15   2   2        0.01       -0.67      0.67 o
 -14   2   2        0.80        2.01      0.78 o
 -13   2   2        4.72        4.32      0.79 o
 -12   2   2      196.50      179.63      5.27 o
 -11   2   2        1.98        0.18      0.65 o
 -10   2   2       44.28       43.34      1.86 o
  -9   2   2        0.13        0.67      0.75 o
  -8   2   2       35.42       35.09      1.48 o
  -7   2   2      563.82      606.47     15.50 o
  -6   2   2      375.46      404.12     10.43 o
  -5   2   2        2.15        1.33      0.59 o
  -4   2   2      466.09      455.72     10.02 o
  -3   2   2      194.53      194.79      4.44 o
  -2   2   2        5.52        4.71      0.50 o
  -1   2   2      703.36      751.75     18.85 o
   0   2   2       36.20       40.56      0.98 o
   1   2   2       26.81       28.77      0.92 o
   2   2   2      200.66      182.24      4.85 o
   3   2   2     1176.36     1058.42     26.50 o
   4   2   2       24.39       22.82      1.19 o
   5   2   2      160.41      151.31     22.52 o
   6   2   2       88.02       94.37      5.28 o
   7   2   2       23.39       26.17      1.31 o
   8   2   2      124.91      115.30      3.56 o
   9   2   2        0.56        0.35      0.81 o
  10   2   2       31.96       34.78      1.66 o
  11   2   2       41.04       32.04      1.63 o
  12   2   2       23.36       20.16      1.56 o
  13   2   2       75.78       85.23      3.68 o
  14   2   2      115.15      119.66      4.08 o
  15   2   2       15.49       13.45      1.30 o
  16   2   2        8.32        9.24      1.21 o
  17   2   2        0.63        1.67      0.99 o
 -16   3   2        2.89        2.76      1.01 o
 -15   3   2        0.90        0.28      0.97 o
 -14   3   2       54.65       54.39      3.02 o
 -13   3   2       11.56       11.96      1.27 o
 -12   3   2       30.08       26.00      1.46 o
 -11   3   2        0.08        0.16      0.52 o
 -10   3   2       22.56       19.01      0.98 o
  -9   3   2       15.86       16.28      0.91 o
  -8   3   2       19.68       20.92      1.01 o
  -7   3   2      170.47      169.86      5.15 o
  -6   3   2        1.43        1.34      0.50 o
  -5   3   2        0.37        0.57      0.48 o
  -4   3   2      446.87      442.72      9.86 o
  -3   3   2       20.95       17.19      0.74 o
  -2   3   2        0.03       -0.47      0.47 o
  -1   3   2      889.60      894.61     19.45 o
   0   3   2       34.36       33.98      1.10 o
   1   3   2      307.65      305.18      6.95 o
   2   3   2        0.96       -0.26      0.36 o
   3   3   2       18.51       15.33      0.78 o
   4   3   2       61.78       60.62      2.08 o
   5   3   2       17.63       16.50      1.04 o
   6   3   2     1355.38     1276.03     39.22 o
   7   3   2       96.50      102.70      3.73 o
   8   3   2      165.68      163.97      4.83 o
   9   3   2        1.59        1.51      0.81 o
  10   3   2       11.75       11.48      1.06 o
  11   3   2        0.63       -0.06      0.72 o
  12   3   2        0.27       -0.12      0.75 o
  13   3   2        0.18        0.99      0.80 o
  14   3   2       34.40       36.90      1.95 o
  15   3   2       14.44       16.63      1.63 o
 -14   4   2       21.80       22.31      2.57 o
 -13   4   2        4.96        6.42      1.20 o
 -12   4   2        0.75        0.59      0.58 o
 -11   4   2        3.66        2.82      0.64 o
 -10   4   2       82.43       79.50      2.44 o
  -9   4   2        0.70        1.00      0.57 o
  -8   4   2        0.00       -0.25      0.54 o
  -7   4   2      176.94      177.97      4.43 o
  -6   4   2      315.21      315.59      7.36 o
  -5   4   2        4.92        4.43      0.56 o
  -4   4   2      103.62      100.89      3.25 o
  -3   4   2       59.98       60.40      1.93 o
  -2   4   2       49.04       49.13      1.93 o
  -1   4   2        0.75        0.29      0.43 o
   0   4   2       34.46       32.55      1.19 o
   1   4   2       17.43       19.48      0.91 o
   2   4   2       29.89       27.65      1.11 o
   3   4   2      180.74      183.08      4.53 o
   4   4   2      134.50      120.13      3.22 o
   5   4   2        0.11        0.47      0.50 o
   6   4   2      246.16      236.64      9.15 o
   7   4   2       20.65       25.43      1.68 o
   8   4   2       72.50       72.66      2.75 o
   9   4   2        0.13        1.69      0.70 o
  10   4   2        0.60       -0.46      0.68 o
  11   4   2        0.01        1.31      0.78 o
  12   4   2        1.51        3.22      0.89 o
  13   4   2       43.85       54.79      2.95 o
 -11   5   2        1.17        1.05      0.81 o
 -10   5   2        0.16       -0.40      0.67 o
  -9   5   2       90.53       89.51      5.08 o
  -8   5   2       21.86       19.18      1.33 o
  -7   5   2        1.39        0.78      1.00 o
  -6   5   2       31.77       30.34      1.66 o
  -5   5   2      127.39      124.75      4.04 o
  -4   5   2      112.05      115.75      3.81 o
  -3   5   2        0.72       -0.59      0.59 o
  -2   5   2       18.07       18.56      1.25 o
  -1   5   2        0.56        0.50      0.64 o
   0   5   2        0.05        0.06      0.59 o
   1   5   2       40.55       38.03      1.83 o
   2   5   2        7.98        7.59      0.98 o
   3   5   2      110.66      111.32      3.76 o
   4   5   2       56.85       57.28      2.43 o
   5   5   2        0.00       -0.19      0.74 o
   6   5   2       41.98       46.73      2.73 o
   7   5   2        1.57        2.77      1.17 o
   8   5   2        5.89        5.73      0.98 o
   9   5   2        5.98        9.30      1.15 o
  10   5   2        0.05        0.98      0.86 o
  -5   6   2       38.59       40.32      2.83 o
  -4   6   2       45.74       42.42      2.73 o
  -3   6   2       17.75       16.46      1.77 o
  -2   6   2        7.10        4.06      2.19 o
  -1   6   2       24.95       24.16      3.47 o
   0   6   2        0.10       -0.49      1.04 o
   1   6   2        2.83        2.82      1.23 o
   2   6   2        8.79       10.12      1.50 o
   3   6   2        0.87        2.24      1.23 o
   4   6   2       28.07       30.63      2.37 o
 -18   1   3       73.49       84.32      4.14 o
 -17   1   3       65.88       70.90      3.59 o
 -16   1   3        1.64        2.70      1.18 o
 -15   1   3        3.17        3.38      0.76 o
 -14   1   3       80.21       80.83      2.83 o
 -13   1   3        1.59        0.56      0.61 o
 -12   1   3        8.76        7.78      0.84 o
 -11   1   3      583.42      574.73     14.83 o
 -10   1   3        1.97        1.57      0.64 o
  -9   1   3      189.27      182.83      4.30 o
  -8   1   3      126.01      135.32      3.25 o
  -7   1   3      458.48      463.58      9.09 o
  -6   1   3      185.87      211.22      4.24 o
  -5   1   3       54.45       52.34      1.22 o
  -4   1   3       78.72       88.58      1.88 o
  -3   1   3      742.92      778.47     14.97 o
  -2   1   3      125.51      142.01      3.39 o
  -1   1   3      324.40      360.23     15.18 o
   0   1   3       25.72       28.74      0.86 o
   1   1   3     1447.55     1308.47     34.44 o
   2   1   3       35.26       23.49      0.93 o
   3   1   3        0.91        0.62      0.47 o
   4   1   3       36.92       43.26      1.55 o
   5   1   3       13.29       16.36      1.09 o
   6   1   3        0.51        1.90      0.61 o
   7   1   3      208.17      200.81      8.45 o
   8   1   3       81.54       79.40      2.67 o
   9   1   3       53.86       54.29      2.12 o
  10   1   3        0.05       -0.61      0.78 o
  11   1   3        6.66        7.54      1.02 o
  12   1   3       46.28       42.63      1.97 o
  13   1   3        0.04        0.53      0.84 o
  14   1   3        0.91       -0.41      0.83 o
  15   1   3        1.92        2.32      0.93 o
  16   1   3        3.87        3.81      1.06 o
  17   1   3        8.25        8.69      1.74 o
 -17   2   3        0.91        0.16      1.13 o
 -16   2   3       24.75       28.81      1.61 o
 -15   2   3       52.35       53.79      2.23 o
 -14   2   3       85.79       84.91      3.54 o
 -13   2   3        3.79        3.99      0.79 o
 -12   2   3       16.51       13.24      1.02 o
 -11   2   3        4.13        2.98      1.00 o
 -10   2   3      147.54      140.18      4.16 o
  -9   2   3      264.24      253.28      6.88 o
  -8   2   3        0.06        0.33      0.61 o
  -7   2   3        1.23        2.28      0.69 o
  -6   2   3      546.22      545.72     12.00 o
  -5   2   3      107.79      111.55      2.73 o
  -4   2   3        7.07        4.90      0.41 o
  -3   2   3       41.32       45.47      1.77 o
  -2   2   3       22.62       27.23      1.11 o
  -1   2   3      297.92      325.91      9.45 o
   0   2   3      290.79      340.19      8.79 o
   1   2   3     1634.58     1691.12     44.16 o
   2   2   3      617.41      592.90     15.03 o
   3   2   3      286.72      267.11     11.60 o
   4   2   3        6.59        7.94      0.74 o
   5   2   3        7.91        9.43      0.86 o
   6   2   3      103.22      113.99      4.18 o
   7   2   3      207.66      195.81      5.55 o
   8   2   3        0.02       -0.76      0.76 o
   9   2   3      143.04      142.69      4.36 o
  10   2   3        2.70        2.71      0.79 o
  11   2   3       50.41       44.96      2.29 o
  12   2   3      104.27       94.70      5.06 o
  13   2   3       71.64       71.09      2.82 o
  14   2   3       94.97       96.21      3.54 o
  15   2   3       17.45       16.54      1.43 o
  16   2   3       25.26       25.55      1.79 o
 -16   3   3       13.74       14.78      1.27 o
 -15   3   3        2.11        0.67      0.73 o
 -14   3   3       88.70       83.09      3.02 o
 -13   3   3        0.87        0.31      0.69 o
 -12   3   3        0.12       -0.18      0.50 o
 -11   3   3       93.51       86.57      2.50 o
 -10   3   3        1.96        1.52      0.54 o
  -9   3   3       34.71       35.44      1.33 o
  -8   3   3       87.69       85.36      2.39 o
  -7   3   3       12.23       11.42      0.93 o
  -6   3   3       23.77       22.15      1.12 o
  -5   3   3       72.49       73.82      2.01 o
  -4   3   3       49.03       52.06      1.75 o
  -3   3   3        1.22        1.33      0.59 o
  -2   3   3       10.93       11.63      0.84 o
  -1   3   3       78.05       89.71      2.80 o
   0   3   3        2.50        3.29      0.62 o
   1   3   3        0.93        0.39      0.54 o
   2   3   3        9.07        7.92      0.56 o
   3   3   3        1.22        0.95      0.50 o
   4   3   3      170.76      174.31      6.39 o
   5   3   3       72.47       62.69      2.61 o
   6   3   3       64.23       60.40      2.25 o
   7   3   3       76.07       70.79      8.11 o
   8   3   3       56.75       59.39      2.26 o
   9   3   3        0.18        0.96      0.74 o
  10   3   3        1.46        1.44      0.89 o
  11   3   3        0.09       -0.76      0.79 o
  12   3   3        0.16        0.35      0.75 o
  13   3   3        1.68        1.39      0.95 o
  14   3   3       13.41        8.71      1.34 o
  15   3   3        0.02       -0.70      0.84 o
 -14   4   3        1.09        1.47      1.54 o
 -13   4   3        0.70       -0.45      0.82 o
 -12   4   3       12.19       12.73      1.67 o
 -11   4   3        0.35       -0.48      0.92 o
 -10   4   3        0.00       -0.27      0.61 o
  -9   4   3      103.96      109.84      3.59 o
  -8   4   3      139.16      138.89      4.28 o
  -7   4   3        4.68        4.01      0.72 o
  -6   4   3      160.22      155.18      4.63 o
  -5   4   3       15.69       14.08      1.01 o
  -4   4   3        0.42        0.43      1.23 o
  -3   4   3       16.45       14.65      1.10 o
  -2   4   3        2.74        2.04      0.64 o
  -1   4   3       19.40       21.77      1.26 o
   0   4   3       82.45       80.34      2.77 o
   1   4   3        8.34        5.34      0.79 o
   2   4   3        2.19        2.52      0.68 o
   3   4   3        4.02        4.22      0.77 o
   4   4   3      313.52      299.53     11.39 o
   5   4   3        8.70        8.35      0.71 o
   6   4   3        6.45        7.72      0.78 o
   7   4   3       62.15       61.42      2.95 o
   8   4   3        0.06        0.65      0.65 o
   9   4   3       97.53      102.35      3.50 o
  10   4   3       25.71       28.35      2.22 o
  11   4   3        3.01        3.99      0.93 o
  12   4   3        9.67       13.69      1.29 o
  13   4   3        1.00        1.92      0.93 o
 -11   5   3       16.33       19.62      1.77 o
 -10   5   3        2.07        2.66      1.17 o
  -9   5   3        0.02       -0.62      0.68 o
  -8   5   3       15.93       17.41      1.29 o
  -7   5   3        5.61        5.63      0.89 o
  -6   5   3       29.74       28.01      3.18 o
  -5   5   3        1.77        1.05      0.67 o
  -4   5   3       47.74       46.62      2.05 o
  -3   5   3       24.60       24.02      2.04 o
  -2   5   3       39.06       38.10      1.80 o
  -1   5   3       58.46       49.88      2.12 o
   0   5   3       14.16       12.90      1.08 o
   1   5   3       87.48       84.31      3.04 o
   2   5   3        1.29        1.87      0.74 o
   3   5   3       12.99       13.75      1.21 o
   4   5   3       51.93       49.72      3.39 o
   5   5   3        3.67        5.42      0.97 o
   6   5   3       24.66       23.51      3.28 o
   7   5   3       13.90       15.61      1.68 o
   8   5   3       51.93       57.24      2.57 o
   9   5   3        7.45        7.71      1.11 o
  -5   6   3        4.38        5.10      0.94 o
  -4   6   3       59.12       64.68      2.72 o
  -3   6   3       23.73       21.67      1.51 o
  -2   6   3       21.96       18.12      1.42 o
  -1   6   3       42.73       40.48      2.07 o
   0   6   3        0.85        0.60      0.78 o
   1   6   3       22.68       23.57      1.58 o
   2   6   3        2.38        1.41      1.34 o
   3   6   3       13.50       13.45      1.36 o
 -18   0   4        1.77       -1.29      1.42 o
 -17   0   4        1.29        2.06      1.54 o
 -16   0   4      151.88      163.05      9.01 o
 -15   0   4       45.89       50.83      3.86 o
 -14   0   4        1.23        1.16      1.29 o
 -13   0   4      892.36      822.34     36.81 o
 -12   0   4       52.55       45.05      3.86 o
 -11   0   4       71.82       65.16      2.54 o
 -10   0   4        0.60        0.65      0.46 o
  -9   0   4       88.99       90.98      4.06 o
  -8   0   4      388.98      378.01      9.53 o
  -7   0   4      444.98      482.59     21.62 o
  -6   0   4     1660.66     1694.09     73.35 o
  -5   0   4      317.84      334.85     15.06 o
  -4   0   4     1476.02     1667.32     72.07 o
  -3   0   4      294.31      283.29      8.82 o
  -2   0   4     2170.28     2244.55     75.61 o
  -1   0   4      314.41      339.45     10.60 o
   0   0   4      462.42      508.56     15.70 o
   1   0   4       48.94       35.16      1.19 o
   2   0   4      520.53      495.42     15.42 o
   3   0   4      512.39      494.32     19.63 o
   4   0   4       61.11       75.93      3.99 o
   5   0   4      127.67      126.97      4.46 o
   6   0   4       57.90       56.29      2.41 o
   7   0   4      707.31      739.88     23.07 o
   8   0   4       85.90       88.01      3.55 o
   9   0   4       64.34       63.25      2.87 o
  10   0   4        0.85        1.42      0.88 o
  11   0   4        0.00        0.05      1.29 o
  12   0   4       97.25       92.84      4.00 o
  13   0   4       35.13       32.13      2.51 o
  14   0   4       90.67       86.25      3.95 o
  15   0   4       62.90       59.88      3.22 o
  16   0   4        6.94        5.22      1.28 o
 -18   1   4        4.29        5.21      1.36 o
 -17   1   4        7.45        6.96      2.83 o
 -16   1   4       58.70       66.53      3.36 o
 -15   1   4        4.27        3.77      1.48 o
 -14   1   4        0.75       -0.36      0.59 o
 -13   1   4       42.80       41.30      2.61 o
 -12   1   4       18.10       19.09      1.09 o
 -11   1   4     1422.36     1344.09     33.77 o
 -10   1   4       31.45       27.20      1.54 o
  -9   1   4       40.31       43.42      1.28 o
  -8   1   4       16.83       17.42      0.59 o
  -7   1   4       14.20       16.43      0.89 o
  -6   1   4      851.62      912.73     19.77 o
  -5   1   4      114.33      119.78      3.31 o
  -4   1   4      733.67      785.62     16.97 o
  -3   1   4        0.00       -0.14      0.42 o
  -2   1   4       57.19       64.79      2.10 o
  -1   1   4      920.78      880.85     23.78 o
   0   1   4      681.21      762.50     34.55 o
   1   1   4       25.20       27.94      1.32 o
   2   1   4     1936.23     1844.13     45.79 o
   3   1   4       38.22       43.69      1.77 o
   4   1   4       26.13       27.77      2.06 o
   5   1   4        0.59        1.08      0.68 o
   6   1   4        0.01       -0.59      0.59 o
   7   1   4       30.02       28.75      1.39 o
   8   1   4       27.57       28.92      1.46 o
   9   1   4      441.85      424.74     22.07 o
  10   1   4       26.98       26.88      1.51 o
  11   1   4       35.10       33.95      1.75 o
  12   1   4      113.05      102.57      3.59 o
  13   1   4       11.52       11.41      1.19 o
  14   1   4        1.36        0.38      0.97 o
  15   1   4        2.43        4.13      1.04 o
  16   1   4        0.24        0.56      0.95 o
 -17   2   4        7.21        6.45      1.93 o
 -16   2   4       23.34       30.91      2.83 o
 -15   2   4       27.96       27.05      2.00 o
 -14   2   4        5.66        7.26      0.87 o
 -13   2   4      143.13      127.91      3.98 o
 -12   2   4       19.17       16.55      1.23 o
 -11   2   4       11.18       14.37      0.78 o
 -10   2   4      203.46      207.10      4.91 o
  -9   2   4      231.16      225.35      5.27 o
  -8   2   4        5.24        6.79      0.57 o
  -7   2   4       30.73       31.95      1.31 o
  -6   2   4       17.05       19.89      0.82 o
  -5   2   4       29.92       24.81      0.88 o
  -4   2   4       52.03       53.26      1.29 o
  -3   2   4       10.78        7.66      0.61 o
  -2   2   4       12.17       10.01      0.81 o
  -1   2   4       45.71       53.98      3.41 o
   0   2   4      144.99      173.86      5.86 o
   1   2   4      203.36      190.98      5.12 o
   2   2   4     1585.64     1532.30     60.79 o
   3   2   4        2.59        4.18      0.66 o
   4   2   4       31.56       34.35      2.85 o
   5   2   4        1.73        1.15      0.82 o
   6   2   4       18.65       21.68      1.50 o
   7   2   4      867.91      766.83     23.98 o
   8   2   4        0.89        1.33      0.95 o
   9   2   4       18.36       19.06      1.73 o
  10   2   4        4.28        4.48      0.89 o
  11   2   4       24.44       23.55      1.51 o
  12   2   4       64.20       68.95      2.77 o
  13   2   4       14.97       15.42      1.32 o
  14   2   4       20.79       18.64      1.73 o
  15   2   4       11.86       12.44      1.36 o
 -16   3   4       53.67       67.90      3.45 o
 -15   3   4        4.46        5.33      0.89 o
 -14   3   4       10.58       12.93      1.10 o
 -13   3   4      128.09      122.39      3.96 o
 -12   3   4        5.57        4.93      1.07 o
 -11   3   4       57.09       59.47      1.90 o
 -10   3   4        3.31        3.56      0.56 o
  -9   3   4        4.95        4.28      0.57 o
  -8   3   4        9.26        9.46      0.69 o
  -7   3   4       37.78       40.24      1.34 o
  -6   3   4      748.51      760.28     16.66 o
  -5   3   4      683.56      661.17     16.84 o
  -4   3   4       85.19       89.05      3.55 o
  -3   3   4       12.63       11.09      0.84 o
  -2   3   4        0.81        0.18      0.71 o
  -1   3   4       44.57       50.92      1.88 o
   0   3   4       26.31       28.50      1.31 o
   1   3   4        2.08        4.66      0.71 o
   2   3   4      220.83      207.93      5.84 o
   3   3   4       11.33       10.64      0.78 o
   4   3   4      243.75      256.36      9.77 o
   5   3   4      407.88      373.24      9.99 o
   6   3   4      212.67      203.22      5.88 o
   7   3   4      329.14      311.90     10.49 o
   8   3   4       13.82       14.42      1.15 o
   9   3   4       31.63       32.70      1.65 o
  10   3   4       81.14       79.51      2.94 o
  11   3   4       47.47       48.54      2.22 o
  12   3   4       20.16       23.03      1.55 o
  13   3   4        1.45        5.15      1.27 o
  14   3   4      216.05      251.91      7.60 o
 -14   4   4        3.82        4.63      1.35 o
 -13   4   4        2.04        2.77      1.00 o
 -12   4   4       14.35       14.33      2.90 o
 -11   4   4       21.81       23.24      1.81 o
 -10   4   4       46.98       49.63      2.57 o
  -9   4   4       54.74       54.61      2.17 o
  -8   4   4       47.13       46.75      2.59 o
  -7   4   4       58.23       58.42      2.87 o
  -6   4   4       84.46       81.54      3.48 o
  -5   4   4       30.18       30.44      1.51 o
  -4   4   4       49.38       54.46      2.10 o
  -3   4   4       50.67       47.57      1.93 o
  -2   4   4        7.70        6.27      0.79 o
  -1   4   4        0.17        1.04      0.59 o
   0   4   4        7.34        5.92      0.79 o
   1   4   4       16.53       15.73      1.61 o
   2   4   4      280.51      258.37      7.28 o
   3   4   4        3.91        4.24      0.77 o
   4   4   4       70.15       71.84      2.72 o
   5   4   4       40.70       38.73      1.88 o
   6   4   4        0.20       -0.33      0.83 o
   7   4   4      141.29      141.82      7.98 o
   8   4   4       27.28       27.80      2.96 o
   9   4   4        0.15       -0.57      1.16 o
  10   4   4        7.27        9.97      1.46 o
  11   4   4        0.07        2.15      1.13 o
  12   4   4       61.44       82.40     10.68 o
 -10   5   4        1.62        3.47      1.11 o
  -9   5   4       37.29       37.47      2.41 o
  -8   5   4       53.94       52.90      2.32 o
  -7   5   4        2.09        0.95      0.71 o
  -6   5   4       39.03       43.21      2.74 o
  -5   5   4       12.24       11.49      1.33 o
  -4   5   4        1.05        1.98      0.71 o
  -3   5   4        5.48        4.56      0.81 o
  -2   5   4        0.00       -0.56      0.56 o
  -1   5   4       11.45       10.17      1.01 o
   0   5   4       45.07       38.76      1.85 o
   1   5   4       16.80       13.28      1.64 o
   2   5   4        3.83        3.33      0.83 o
   3   5   4       13.96       14.23      1.29 o
   4   5   4       43.22       43.83      2.13 o
   5   5   4       23.75       27.26      3.39 o
   6   5   4        0.32        0.35      1.34 o
   7   5   4       10.85        9.91      1.46 o
   8   5   4       16.43       20.57      1.58 o
   9   5   4       14.36       15.20      1.43 o
  -2   6   4        0.46        0.01      1.03 o
  -1   6   4        8.41       11.49      1.15 o
   0   6   4        3.33        1.16      1.13 o
   1   6   4        1.92        1.42      0.85 o
 -18   1   5       34.41       42.36      2.73 o
 -17   1   5       10.39       12.32      1.54 o
 -16   1   5        1.26        1.22      0.95 o
 -15   1   5       50.02       54.38      3.15 o
 -14   1   5        0.08        0.75      1.74 o
 -13   1   5        5.25        4.56      0.95 o
 -12   1   5       28.71       30.42      1.53 o
 -11   1   5      176.51      182.68      5.11 o
 -10   1   5       15.56       21.58      2.05 o
  -9   1   5        0.06       -0.15      0.39 o
  -8   1   5        3.13        3.35      0.55 o
  -7   1   5       26.90       19.00      0.88 o
  -6   1   5       13.34       13.73      1.14 o
  -5   1   5      221.44      243.80      6.41 o
  -4   1   5        9.14        7.56      0.34 o
  -3   1   5      355.83      367.66      7.21 o
  -2   1   5        8.22       11.29      0.78 o
  -1   1   5      190.40      181.75      4.16 o
   0   1   5      311.61      337.41     10.78 o
   1   1   5        6.16        8.77      0.77 o
   2   1   5       55.95       58.71      1.92 o
   3   1   5       39.69       38.24      1.45 o
   4   1   5       95.04       89.40      2.79 o
   5   1   5       44.30       43.61      1.91 o
   6   1   5       16.83       14.99      1.27 o
   7   1   5        7.71        5.52      0.85 o
   8   1   5       84.00       80.79      2.82 o
   9   1   5       22.95       21.62      1.36 o
  10   1   5       27.09       26.94      1.53 o
  11   1   5        0.03        1.10      0.83 o
  12   1   5       31.62       32.12      1.81 o
  13   1   5        2.96        1.52      0.87 o
  14   1   5        1.52        1.58      1.16 o
  15   1   5       42.49       42.04      2.29 o
 -17   2   5        1.67        1.00      1.04 o
 -16   2   5        5.98        4.34      1.35 o
 -15   2   5        2.15        1.97      0.95 o
 -14   2   5        7.04        7.45      1.18 o
 -13   2   5       48.50       41.17      1.76 o
 -12   2   5      100.46       94.14      3.05 o
 -11   2   5       99.02       92.33      2.95 o
 -10   2   5      471.26      442.89     11.58 o
  -9   2   5       50.60       49.12      1.46 o
  -8   2   5        2.12        3.02      0.44 o
  -7   2   5        6.51        5.29      0.52 o
  -6   2   5      104.49      100.20      2.49 o
  -5   2   5      172.25      170.83      4.37 o
  -4   2   5      273.94      277.92      6.30 o
  -3   2   5      331.61      312.36      9.61 o
  -2   2   5        2.93        3.95      0.54 o
  -1   2   5       14.16       13.64      1.54 o
   0   2   5      861.43      940.16     39.96 o
   1   2   5      128.15      120.28      5.24 o
   2   2   5      244.23      243.50      7.70 o
   3   2   5      384.72      379.31     22.97 o
   4   2   5       39.74       41.02      1.66 o
   5   2   5        0.07       -0.66      0.66 o
   6   2   5      189.69      175.76      5.19 o
   7   2   5      584.27      582.12     18.47 o
   8   2   5      125.51      121.98      3.88 o
   9   2   5        9.32        9.19      1.03 o
  10   2   5       28.96       30.91      1.81 o
  11   2   5       45.35       45.33      2.13 o
  12   2   5        1.39        1.15      0.87 o
  13   2   5       44.55       50.94      2.91 o
  14   2   5       17.97       19.49      1.58 o
 -15   3   5        8.12        6.18      1.80 o
 -14   3   5        5.59        4.25      1.54 o
 -13   3   5        0.82        1.31      0.77 o
 -12   3   5       12.46        9.04      1.13 o
 -11   3   5        0.02        1.96      1.80 o
 -10   3   5        0.24        0.04      0.77 o
  -9   3   5       21.80       20.46      1.40 o
  -8   3   5      181.58      178.50      5.08 o
  -7   3   5       93.89       95.17      3.00 o
  -6   3   5        0.07        0.87      0.55 o
  -5   3   5       49.61       44.47      1.93 o
  -4   3   5       97.37       96.82      3.04 o
  -3   3   5        1.79        1.22      0.77 o
  -2   3   5        4.96        5.83      0.74 o
  -1   3   5       14.07       15.59      1.01 o
   0   3   5       16.01       19.22      1.14 o
   1   3   5       15.82       14.53      1.01 o
   2   3   5       99.60      109.50      4.27 o
   3   3   5       13.78       15.98      1.64 o
   4   3   5       31.17       29.98      1.37 o
   5   3   5      357.66      350.83      9.45 o
   6   3   5        0.18       -0.66      0.66 o
   7   3   5        1.38        0.13      0.82 o
   8   3   5        6.65        6.51      1.04 o
   9   3   5       31.83       33.64      1.86 o
  10   3   5        9.03       10.30      1.11 o
  11   3   5       16.04       17.89      1.38 o
  12   3   5        2.27        3.94      0.98 o
  13   3   5        0.38        1.25      1.28 o
 -13   4   5       16.57       15.55      1.99 o
 -12   4   5       49.38       59.75      3.08 o
 -11   4   5        1.95        3.76      1.04 o
 -10   4   5        3.35        2.16      0.95 o
  -9   4   5        0.50        0.61      1.03 o
  -8   4   5      152.15      160.76      4.84 o
  -7   4   5        0.64        0.90      0.66 o
  -6   4   5        0.09       -0.15      0.59 o
  -5   4   5       68.36       69.05      3.18 o
  -4   4   5        4.17        3.14      0.89 o
  -3   4   5      122.85      113.92      3.61 o
  -2   4   5        4.08        3.91      0.72 o
  -1   4   5        0.08        1.10      0.75 o
   0   4   5       47.85       39.13      3.31 o
   1   4   5        3.04        2.32      0.69 o
   2   4   5        6.45        6.54      1.16 o
   3   4   5       10.95       11.13      1.03 o
   4   4   5       11.92       13.88      1.19 o
   5   4   5       23.43       24.58      2.24 o
   6   4   5        0.12        0.02      1.74 o
   7   4   5        0.61        2.83      1.54 o
   8   4   5        6.22        9.91      1.93 o
   9   4   5       70.97       72.67      3.68 o
  10   4   5        3.19        3.91      1.17 o
  11   4   5        0.09        2.00      1.11 o
 -10   5   5        0.03        1.53      0.99 o
  -9   5   5       11.81       12.42      1.50 o
  -8   5   5       41.28       39.01      2.64 o
  -7   5   5       20.32       20.69      1.77 o
  -6   5   5       15.60       16.08      1.26 o
  -5   5   5        9.83       10.20      1.03 o
  -4   5   5       24.44       22.88      1.49 o
  -3   5   5        1.52        1.86      0.71 o
  -2   5   5       26.36       24.08      1.48 o
  -1   5   5       27.91       24.01      1.46 o
   0   5   5        9.37        7.81      1.19 o
   1   5   5        2.37        1.59      0.74 o
   2   5   5        2.35        3.31      0.81 o
   3   5   5       34.33       36.07      1.90 o
   4   5   5       14.34       13.44      1.26 o
   5   5   5       50.34       57.67      2.64 o
   6   5   5        0.92        0.00      0.81 o
   7   5   5        0.12        1.12      1.74 o
 -17   0   6      108.36      128.43      7.59 o
 -16   0   6        8.31        8.11      1.80 o
 -15   0   6       37.26       41.18      3.35 o
 -14   0   6       69.37       77.34      5.02 o
 -13   0   6       11.25       10.04      1.67 o
 -12   0   6        6.78        5.66      1.29 o
 -11   0   6        0.04       -0.64      0.90 o
 -10   0   6      102.62       70.65      4.25 o
  -9   0   6      124.89      106.56      5.66 o
  -8   0   6        1.49        1.29      1.03 o
  -7   0   6        0.06        0.13      0.77 o
  -6   0   6       18.43       14.16      1.42 o
  -5   0   6      661.79      760.31     33.46 o
  -4   0   6      176.20      186.14      5.99 o
  -3   0   6        5.80        7.01      0.71 o
  -2   0   6       99.59      105.58      3.68 o
  -1   0   6       74.90       76.19      4.12 o
   0   0   6      144.36      134.48      6.56 o
   1   0   6      762.76      726.58     26.70 o
   2   0   6       26.63       32.17      2.90 o
   3   0   6      687.42      659.70     29.92 o
   4   0   6      186.46      192.52      9.27 o
   5   0   6      159.31      159.25      5.60 o
   6   0   6       74.31       75.63      5.28 o
   7   0   6       11.36        9.58      1.13 o
   8   0   6        9.26        7.45      1.48 o
   9   0   6      123.22      113.54      4.50 o
  10   0   6      420.86      398.80     13.24 o
  11   0   6       29.01       27.73      1.94 o
  12   0   6       42.68       38.50      2.41 o
  13   0   6      209.52      214.77      8.01 o
  14   0   6        5.95        4.76      2.06 o
  15   0   6        3.26        2.83      2.06 o
 -17   1   6        2.71        0.29      0.95 o
 -16   1   6       32.60       37.23      2.36 o
 -15   1   6        7.36        7.44      1.18 o
 -14   1   6        8.57        7.88      1.22 o
 -13   1   6       59.24       58.18      2.82 o
 -12   1   6      337.17      290.21      9.83 o
 -11   1   6       15.87       15.55      2.19 o
 -10   1   6      209.76      174.30      4.86 o
  -9   1   6        8.18        9.93      0.72 o
  -8   1   6        7.89        6.79      0.62 o
  -7   1   6       15.36       15.52      0.79 o
  -6   1   6        2.08        1.79      0.47 o
  -5   1   6      212.82      217.34      5.81 o
  -4   1   6      224.07      231.09      4.63 o
  -3   1   6      285.59      296.20      6.60 o
  -2   1   6      156.57      150.18      3.50 o
  -1   1   6       78.41       76.35      2.32 o
   0   1   6       84.88       97.84      3.59 o
   1   1   6      397.42      417.52     14.82 o
   2   1   6       26.98       36.24      2.96 o
   3   1   6      126.43      124.85      3.68 o
   4   1   6        3.54        1.96      0.62 o
   5   1   6        7.66       10.45      0.93 o
   6   1   6        9.89        9.06      1.13 o
   7   1   6        0.23       -0.12      0.64 o
   8   1   6     1113.92     1065.57     27.14 o
   9   1   6        1.03        1.31      0.93 o
  10   1   6       40.34       38.89      3.01 o
  11   1   6        4.65        5.82      1.01 o
  12   1   6       59.64       56.96      5.63 o
  13   1   6       63.86       64.06      2.75 o
  14   1   6        8.55        8.70      1.69 o
 -16   2   6        2.82        3.90      1.13 o
 -15   2   6        6.05        7.05      1.17 o
 -14   2   6        3.74        2.70      0.91 o
 -13   2   6        0.05       -0.59      0.71 o
 -12   2   6       10.98        7.63      1.08 o
 -11   2   6        0.57        0.62      0.61 o
 -10   2   6      617.63      616.10     15.84 o
  -9   2   6       11.19       11.96      1.28 o
  -8   2   6        6.66        6.74      0.64 o
  -7   2   6        7.89        7.50      0.55 o
  -6   2   6      110.09      112.13      2.78 o
  -5   2   6      835.43      823.48     17.91 o
  -4   2   6       40.84       36.87      1.19 o
  -3   2   6       79.54       74.74      3.85 o
  -2   2   6       41.81       47.18      2.90 o
  -1   2   6       14.21       16.00      1.67 o
   0   2   6      150.29      145.49      4.06 o
   1   2   6        1.79        2.70      0.82 o
   2   2   6       35.47       42.80      3.11 o
   3   2   6       61.19       66.07      2.28 o
   4   2   6        0.01        0.13      0.66 o
   5   2   6       12.94       11.75      1.03 o
   6   2   6      156.16      156.65      5.03 o
   7   2   6       41.53       42.02      2.18 o
   8   2   6       71.27       72.09      3.86 o
   9   2   6       11.90       12.54      1.16 o
  10   2   6      100.50      101.23      5.48 o
  11   2   6        6.05        6.53      1.06 o
  12   2   6       28.20       32.73      1.86 o
  13   2   6        0.13       -0.40      1.24 o
  14   2   6        0.47       -0.21      0.96 o
 -15   3   6        8.96       16.22      2.45 o
 -14   3   6       21.28       17.89      2.45 o
 -13   3   6       21.33       20.72      2.57 o
 -12   3   6       10.07        8.49      1.80 o
 -11   3   6        0.19       -0.18      0.77 o
 -10   3   6      102.35      107.96      4.36 o
  -9   3   6      145.69      150.96      5.67 o
  -8   3   6      201.41      213.89      7.54 o
  -7   3   6      345.72      353.14      9.37 o
  -6   3   6        4.75        4.84      0.70 o
  -5   3   6      291.11      300.85      8.09 o
  -4   3   6       22.54       21.44      1.15 o
  -3   3   6      106.25      104.66      3.54 o
  -2   3   6      121.10      115.70      5.21 o
  -1   3   6       36.74       31.40      1.46 o
   0   3   6       23.02       15.37      1.03 o
   1   3   6      112.83       89.56      3.68 o
   2   3   6      467.27      427.09     14.01 o
   3   3   6      366.37      340.21     11.46 o
   4   3   6        9.31        6.75      1.13 o
   5   3   6        2.13        3.58      1.80 o
   6   3   6        7.99        7.82      1.21 o
   7   3   6        0.28        1.80      1.29 o
   8   3   6        0.28        0.26      1.16 o
   9   3   6        2.36        3.22      1.02 o
  10   3   6       46.00       47.20      2.82 o
  11   3   6        1.70        2.52      1.11 o
  12   3   6        2.36        2.04      1.14 o
 -13   4   6        3.01        5.02      1.67 o
 -12   4   6        1.93        4.38      1.54 o
 -11   4   6       12.49       14.22      2.57 o
 -10   4   6      144.37      141.96      8.82 o
  -9   4   6        0.71       -1.19      1.61 o
  -8   4   6       12.60       13.76      2.32 o
  -7   4   6       69.40       67.00      3.28 o
  -6   4   6        4.26        5.53      0.78 o
  -5   4   6      208.62      213.12      6.31 o
  -4   4   6        0.37        0.13      0.55 o
  -3   4   6        1.96        1.23      0.86 o
  -2   4   6        1.95        0.86      0.62 o
  -1   4   6       12.74       11.14      0.99 o
   0   4   6      110.79       90.62      4.36 o
   1   4   6       13.62       11.25      1.17 o
   2   4   6       21.38       20.25      1.38 o
   3   4   6       12.34       12.16      1.09 o
   4   4   6       35.68       37.52      1.92 o
   5   4   6       15.99       14.62      1.54 o
   6   4   6       15.78       20.89      1.90 o
   7   4   6       10.09       12.35      2.06 o
   8   4   6       40.73       40.92      3.60 o
   9   4   6        9.14       11.52      3.09 o
  10   4   6        1.30        3.14      2.19 o
  -8   5   6       32.90       38.81      2.57 o
  -7   5   6       18.54       21.61      1.86 o
  -6   5   6        9.35        9.96      1.36 o
  -5   5   6        3.39        2.88      1.02 o
  -4   5   6        4.14        5.88      0.89 o
  -3   5   6       29.02       29.53      2.00 o
  -2   5   6        0.49        1.80      0.74 o
  -1   5   6        0.01        0.06      0.66 o
   0   5   6        0.73        0.28      0.91 o
   1   5   6        2.19        1.47      0.77 o
   2   5   6       21.57       22.45      1.51 o
   3   5   6       18.28       21.08      2.51 o
   4   5   6        0.57        1.59      0.82 o
   5   5   6       10.19       15.59      1.57 o
   6   5   6       46.33       52.98      3.09 o
 -17   1   7       17.38       17.12      1.68 o
 -16   1   7        4.67        2.43      1.74 o
 -15   1   7       32.96       35.52      2.23 o
 -14   1   7        0.00       -0.68      0.68 o
 -13   1   7       19.53       18.38      1.54 o
 -12   1   7       23.39       16.09      1.36 o
 -11   1   7       16.61       13.78      1.17 o
 -10   1   7       20.38       15.66      1.80 o
  -9   1   7       11.18       15.87      1.21 o
  -8   1   7       32.79       30.41      1.18 o
  -7   1   7        7.42        6.94      0.60 o
  -6   1   7        2.43        2.32      0.48 o
  -5   1   7       35.19       39.06      1.45 o
  -4   1   7      131.60      119.67      2.90 o
  -3   1   7        2.93        2.94      0.39 o
  -2   1   7       12.28       12.83      0.72 o
  -1   1   7       42.46       44.21      1.57 o
   0   1   7      106.47      108.03      3.53 o
   1   1   7       33.18       40.03      2.46 o
   2   1   7       26.13       21.86      1.45 o
   3   1   7       71.57       72.45      2.46 o
   4   1   7       77.31       73.31      3.72 o
   5   1   7       54.70       52.77      2.09 o
   6   1   7       98.53       97.18      3.87 o
   7   1   7        5.39        4.45      0.81 o
   8   1   7      125.42      124.52      3.99 o
   9   1   7       15.40       14.74      1.32 o
  10   1   7        6.79        7.59      0.98 o
  11   1   7       28.52       30.11      1.73 o
  12   1   7        0.13        0.74      0.86 o
  13   1   7        3.00        4.27      1.67 o
 -16   2   7       80.55       97.03      6.43 o
 -15   2   7       33.93       34.75      3.35 o
 -14   2   7        1.43        2.34      0.86 o
 -13   2   7        1.39        0.10      1.16 o
 -12   2   7      210.78      197.67      7.08 o
 -11   2   7        2.78        1.01      0.84 o
 -10   2   7       63.87       64.55      2.84 o
  -9   2   7      156.09      154.91      4.44 o
  -8   2   7        0.31        0.25      0.42 o
  -7   2   7        0.05       -0.19      0.41 o
  -6   2   7      307.06      318.50      8.44 o
  -5   2   7      236.37      237.73      5.47 o
  -4   2   7      408.18      406.74      9.09 o
  -3   2   7        0.44        0.66      0.36 o
  -2   2   7       39.51       42.82      2.24 o
  -1   2   7      100.55       90.74      2.73 o
   0   2   7        1.85        2.02      0.68 o
   1   2   7       51.42       52.12      3.97 o
   2   2   7       17.07       17.04      1.02 o
   3   2   7      201.44      181.47      5.19 o
   4   2   7        3.98        3.94      0.71 o
   5   2   7        5.60        5.52      0.83 o
   6   2   7      169.77      182.32      5.45 o
   7   2   7        9.67       11.68      1.87 o
   8   2   7       40.90       38.55      1.90 o
   9   2   7       98.92       94.09      3.34 o
  10   2   7        2.51        3.29      0.91 o
  11   2   7       57.33       61.28      3.36 o
  12   2   7       16.94       19.81      1.73 o
 -14   3   7        1.29        1.93      1.42 o
 -13   3   7        0.61       -0.90      1.03 o
 -12   3   7        7.40        6.31      1.67 o
 -11   3   7        2.89        2.06      1.29 o
 -10   3   7       35.93       41.82      3.60 o
  -9   3   7       47.15       46.39      2.44 o
  -8   3   7        0.08       -0.24      0.84 o
  -7   3   7      226.17      229.55      9.20 o
  -6   3   7       16.13       14.87      1.36 o
  -5   3   7        2.50        2.21      0.59 o
  -4   3   7        1.10        1.81      0.56 o
  -3   3   7       14.28       15.41      1.60 o
  -2   3   7        1.10        0.37      0.54 o
  -1   3   7       14.08       12.46      1.67 o
   0   3   7        0.02        0.43      0.57 o
   1   3   7        0.08        1.36      0.90 o
   2   3   7       16.20       17.65      2.45 o
   3   3   7      113.93      107.66      4.45 o
   4   3   7        3.34        6.31      1.08 o
   5   3   7       60.29       61.57      5.21 o
   6   3   7        0.38        0.31      1.03 o
   7   3   7        0.44       -1.03      1.03 o
   8   3   7       25.18       22.52      2.57 o
   9   3   7        3.32        2.24      1.02 o
  10   3   7        0.37        1.29      1.67 o
  11   3   7       32.48       32.17      2.41 o
 -11   4   7       10.92       14.41      2.32 o
 -10   4   7        3.51        3.41      1.00 o
  -9   4   7        4.58        2.74      1.04 o
  -8   4   7       27.76       31.17      2.09 o
  -7   4   7       51.28       54.12      2.86 o
  -6   4   7        1.38        1.78      0.90 o
  -5   4   7        0.74        1.43      0.86 o
  -4   4   7       31.43       30.06      1.52 o
  -3   4   7       79.39       71.57      2.61 o
  -2   4   7        2.96        4.42      0.75 o
  -1   4   7        0.30       -0.47      0.57 o
   0   4   7        9.54        8.09      0.91 o
   1   4   7       16.58       13.15      1.31 o
   2   4   7       20.46       17.71      1.29 o
   3   4   7      124.66      104.92      3.68 o
   4   4   7       19.88       22.36      1.50 o
   5   4   7       26.56       23.29      1.98 o
   6   4   7       57.67       65.20      6.95 o
   7   4   7       17.48       18.02      2.45 o
   8   4   7        0.18        3.22      1.54 o
  -7   5   7       52.07       59.60      3.27 o
  -6   5   7        0.16        0.42      0.99 o
  -5   5   7       10.30        9.54      1.74 o
  -4   5   7       50.25       55.07      3.05 o
  -3   5   7        2.63        1.67      1.00 o
  -2   5   7       51.72       48.95      2.20 o
  -1   5   7       15.27       18.21      1.33 o
   0   5   7        6.33        7.29      1.01 o
   1   5   7        0.21        1.65      0.79 o
   2   5   7        7.01        9.32      1.66 o
   3   5   7        0.19        1.39      1.01 o
 -16   0   8       22.23       26.25      2.83 o
 -15   0   8       25.49       25.61      2.70 o
 -14   0   8       29.51       28.31      2.70 o
 -13   0   8       18.78       16.73      2.06 o
 -12   0   8       22.35       22.65      2.32 o
 -11   0   8      296.60      246.70     12.10 o
 -10   0   8       45.97       51.48      3.47 o
  -9   0   8      312.87      264.46     12.74 o
  -8   0   8      148.59      146.19      7.59 o
  -7   0   8       90.90       79.53      4.63 o
  -6   0   8       51.29       52.63      3.35 o
  -5   0   8        5.19        5.45      0.56 o
  -4   0   8        6.15        5.15      1.16 o
  -3   0   8      606.19      560.06     25.22 o
  -2   0   8      473.92      477.19     21.62 o
  -1   0   8       11.31       10.55      1.42 o
   0   0   8        0.52        0.90      1.03 o
   1   0   8      584.75      589.53     26.64 o
   2   0   8       21.75       28.18      2.45 o
   3   0   8        4.84        3.35      1.29 o
   5   0   8        0.47        0.00      1.03 o
   6   0   8       14.95       13.26      1.80 o
   7   0   8       82.27       75.93      4.76 o
   8   0   8       65.20       66.53      4.50 o
   9   0   8      767.00      711.53     32.30 o
  10   0   8        3.65        2.70      1.67 o
  11   0   8       10.42        8.24      2.06 o
  12   0   8        2.20        3.60      1.93 o
 -16   1   8       76.74       86.99      4.00 o
 -15   1   8        1.71        3.04      1.93 o
 -14   1   8       26.22       26.88      1.85 o
 -13   1   8        6.26        9.92      1.13 o
 -12   1   8        0.00       -0.15      0.62 o
 -11   1   8      146.93      113.56      4.50 o
 -10   1   8       22.33       19.11      1.39 o
  -9   1   8       64.96       62.61      2.80 o
  -8   1   8       15.95       17.65      1.29 o
  -7   1   8       27.32       29.40      1.67 o
  -6   1   8        3.50        2.18      0.48 o
  -5   1   8       89.83       93.01      2.86 o
  -4   1   8     1348.97     1380.77     34.54 o
  -3   1   8      140.39      133.97      4.81 o
  -2   1   8       27.84       28.49      1.22 o
  -1   1   8       18.87       16.86      0.95 o
   0   1   8       83.55       74.18      2.45 o
   1   1   8      131.10      127.80      5.86 o
   2   1   8        4.14        4.98      0.83 o
   3   1   8        9.56       10.13      0.84 o
   4   1   8        0.03        0.39      0.54 o
   5   1   8        5.89        6.15      1.61 o
   6   1   8       34.94       32.83      1.90 o
   7   1   8      104.39      102.28      3.44 o
   8   1   8       81.92       79.94      2.92 o
   9   1   8       67.55       65.84      2.67 o
  10   1   8        1.78        2.03      1.30 o
  11   1   8       37.95       39.60      2.08 o
  12   1   8       22.85       21.99      1.63 o
 -15   2   8       19.68       16.60      2.45 o
 -14   2   8       12.44       12.48      2.06 o
 -13   2   8        1.69        1.54      1.29 o
 -12   2   8       24.29       23.29      2.70 o
 -11   2   8       33.35       25.35      2.70 o
 -10   2   8        0.57       -1.03      1.03 o
  -9   2   8       15.89       12.61      1.93 o
  -8   2   8        5.84        5.92      1.42 o
  -7   2   8        0.46        0.29      0.77 o
  -6   2   8      271.66      271.33      9.13 o
  -5   2   8        0.01        0.69      0.68 o
  -4   2   8       23.14       25.84      1.71 o
  -3   2   8        0.56        1.28      0.48 o
  -2   2   8      178.51      179.67      6.30 o
  -1   2   8        5.50        4.07      0.80 o
   0   2   8       57.98       52.30      2.47 o
   1   2   8        6.32        5.11      0.90 o
   2   2   8        3.52        2.19      1.22 o
   3   2   8       57.17       51.38      2.67 o
   4   2   8       26.29       28.12      1.47 o
   5   2   8       33.39       32.38      1.64 o
   6   2   8        2.29        3.22      0.91 o
   7   2   8       30.76       34.57      2.32 o
   8   2   8        0.55        0.50      1.39 o
   9   2   8       41.52       41.73      2.07 o
  10   2   8        0.03       -0.35      1.40 o
  11   2   8        3.80        4.44      1.06 o
 -13   3   8        1.56        1.29      1.42 o
 -12   3   8        3.43        4.38      1.54 o
 -11   3   8      118.83      133.07      7.98 o
 -10   3   8       27.52       31.79      3.22 o
  -9   3   8      353.36      357.63     17.63 o
  -8   3   8       11.56       15.02      2.83 o
  -7   3   8        4.02        3.45      0.95 o
  -6   3   8        5.78        8.31      1.13 o
  -5   3   8        0.60        0.06      0.84 o
  -4   3   8       15.83       14.99      1.42 o
  -3   3   8       19.65       22.51      1.79 o
  -2   3   8      108.39      104.99      3.40 o
  -1   3   8        0.31        0.35      0.51 o
   0   3   8        0.28        0.74      0.54 o
   1   3   8      249.35      229.97      8.18 o
   2   3   8       21.26       18.37      1.52 o
   3   3   8        2.68        1.26      0.84 o
   4   3   8      168.95      159.31      9.91 o
   5   3   8        0.00        0.25      1.09 o
   6   3   8        2.60        4.74      1.14 o
   7   3   8        3.79        5.15      1.54 o
   8   3   8       10.43       10.30      1.93 o
   9   3   8       16.94       21.01      1.95 o
 -10   4   8       11.09        7.72      1.93 o
  -9   4   8       42.95       46.84      4.12 o
  -8   4   8        0.09        0.60      1.67 o
  -7   4   8       27.68       31.78      3.86 o
  -6   4   8       40.96       47.00      3.09 o
  -5   4   8        0.68       -0.71      0.82 o
  -4   4   8       21.21       23.99      3.35 o
  -3   4   8       20.51       19.63      1.63 o
  -2   4   8        0.36        0.85      0.64 o
  -1   4   8       28.05       22.95      1.38 o
   0   4   8       13.81       15.74      1.18 o
   1   4   8       16.78       18.41      1.51 o
   2   4   8        1.29        2.26      0.78 o
   3   4   8      107.78      104.52      3.73 o
   4   4   8       69.11       62.07      4.63 o
   5   4   8        0.12       -0.49      0.90 o
   6   4   8        4.02        2.20      1.11 o
 -15   1   9        3.60        3.54      0.95 o
 -14   1   9        1.08        0.90      0.77 o
 -13   1   9       24.27       22.82      1.99 o
 -12   1   9       13.08       12.23      1.67 o
 -11   1   9       26.81       23.11      1.61 o
 -10   1   9       13.60       10.70      2.90 o
  -9   1   9        2.66        3.50      0.80 o
  -8   1   9       92.59       92.57      3.76 o
  -7   1   9       38.68       40.46      2.19 o
  -6   1   9       53.61       51.45      2.44 o
  -5   1   9       94.39      100.60      3.94 o
  -4   1   9      149.46      149.62      4.35 o
  -3   1   9       31.22       31.43      1.80 o
  -2   1   9       63.68       60.63      2.67 o
  -1   1   9       37.26       38.43      1.55 o
   0   1   9        5.13        4.20      0.60 o
   1   1   9        1.26        0.74      0.56 o
   2   1   9      261.14      266.13     13.00 o
   3   1   9       20.54       21.98      1.27 o
   4   1   9       51.98       48.08      2.01 o
   5   1   9        0.55        0.00      0.73 o
   6   1   9       25.96       24.42      1.68 o
   7   1   9       14.42       15.04      1.18 o
   8   1   9       12.28       11.87      1.39 o
   9   1   9       99.09       98.92      3.54 o
  10   1   9       65.84       69.50      2.87 o
 -14   2   9        7.95        9.65      1.93 o
 -13   2   9        8.67        9.65      1.93 o
 -12   2   9        4.87        6.95      1.67 o
 -11   2   9        5.81        7.21      1.67 o
 -10   2   9       58.74       62.03      4.50 o
  -9   2   9       64.91       68.59      4.89 o
  -8   2   9        2.52        6.31      1.54 o
  -7   2   9       13.66       10.68      1.80 o
  -6   2   9      244.41      231.39     11.84 o
  -5   2   9        0.20       -0.77      0.77 o
  -4   2   9       10.25       10.00      1.05 o
  -3   2   9      126.30      128.62      5.15 o
  -2   2   9       17.71       20.62      1.93 o
  -1   2   9      165.86      156.23      9.27 o
   0   2   9       45.67       46.95      2.83 o
   1   2   9       37.17       36.86      2.13 o
   2   2   9       10.85        6.26      1.16 o
   3   2   9        6.77        6.47      1.11 o
   4   2   9       42.27       45.14      5.47 o
   5   2   9       36.48       39.29      3.86 o
   6   2   9        1.73        0.77      1.16 o
   7   2   9        2.63        4.12      1.42 o
   8   2   9        1.40        1.77      0.99 o
   9   2   9       15.25       15.18      1.68 o
 -12   3   9        2.69        4.50      1.54 o
 -11   3   9        3.13        1.29      1.29 o
 -10   3   9        8.37        8.88      1.93 o
  -9   3   9       30.27       31.14      3.22 o
  -8   3   9       37.50       38.09      3.47 o
  -7   3   9       36.46       39.51      3.47 o
  -6   3   9        0.01        0.26      1.03 o
  -5   3   9       13.73       15.09      2.32 o
  -4   3   9       43.14       44.03      2.40 o
  -3   3   9        4.45        5.74      1.29 o
  -2   3   9       18.49       20.40      2.51 o
  -1   3   9       62.89       61.79      2.36 o
   0   3   9       16.50       13.01      1.30 o
   1   3   9        8.80        7.56      1.11 o
   2   3   9        9.75        9.92      1.67 o
   3   3   9       48.80       45.65      2.62 o
   4   3   9        1.66        1.32      1.09 o
   5   3   9        4.53        5.92      1.21 o
   6   3   9        3.18        2.84      1.11 o
   7   3   9       18.87       29.47      3.09 o
  -8   4   9       57.84       53.79      4.50 o
  -7   4   9        1.02       -0.64      1.16 o
  -6   4   9       69.44       68.85      5.28 o
  -5   4   9       17.15       18.66      2.51 o
  -4   4   9        5.41        2.75      1.61 o
  -3   4   9        0.16        1.42      0.91 o
  -2   4   9        2.37        2.60      0.95 o
  -1   4   9        0.03        0.70      0.86 o
   0   4   9        4.68        5.42      1.13 o
   1   4   9        0.02        0.52      0.65 o
   2   4   9        3.74        2.42      0.78 o
   3   4   9       18.08       21.23      1.77 o
   4   4   9       52.27       38.46      4.50 o
 -14   0  10       22.00       25.74      2.70 o
 -13   0  10        2.58        3.73      1.29 o
 -12   0  10       14.74       13.51      1.93 o
 -11   0  10      104.64      100.64      5.92 o
 -10   0  10       76.99       65.12      4.38 o
  -9   0  10        2.72        1.42      1.03 o
  -8   0  10        6.22        4.89      1.29 o
  -7   0  10        6.72        6.56      1.29 o
  -6   0  10        2.36        1.16      1.03 o
  -5   0  10       69.97       64.99      4.25 o
  -4   0  10       38.54       37.19      2.96 o
  -3   0  10     1580.80     1576.85     69.11 o
  -2   0  10       24.00       27.80      2.45 o
  -1   0  10        1.75        3.86      1.29 o
   0   0  10        1.59        4.38      1.29 o
   1   0  10      102.92       98.45      5.92 o
   2   0  10       62.07       68.46      4.76 o
   5   0  10       17.88       16.09      1.93 o
   6   0  10       39.54       40.92      3.22 o
   7   0  10      230.57      225.72     11.58 o
   8   0  10       27.85       32.30      3.09 o
   9   0  10       65.62       61.13      4.63 o
 -13   1  10        1.34        1.80      1.16 o
 -12   1  10        2.45        3.47      1.42 o
 -11   1  10       18.13       19.30      2.32 o
 -10   1  10       29.52       27.03      2.70 o
  -9   1  10        0.03       -0.39      1.03 o
  -8   1  10        1.07        2.32      1.16 o
  -7   1  10        5.52        7.21      1.54 o
  -6   1  10        0.23       -0.17      0.55 o
  -5   1  10      295.08      302.73     10.23 o
  -4   1  10       12.99       15.06      1.21 o
  -3   1  10       72.83       76.00      5.21 o
  -2   1  10       12.44       15.13      1.42 o
  -1   1  10      148.79      160.60     14.35 o
   0   1  10       84.99       94.03      4.00 o
   2   1  10       11.50       12.08      0.99 o
   3   1  10        9.21       10.04      0.95 o
   4   1  10       65.70       66.26      3.58 o
   5   1  10       18.91       17.63      1.46 o
   6   1  10       43.91       45.06      2.45 o
   7   1  10        6.72        7.66      1.35 o
   8   1  10        0.40        1.72      1.29 o
 -12   2  10       17.57       22.78      2.70 o
 -11   2  10        4.91        5.92      1.67 o
 -10   2  10        8.46       11.07      1.93 o
  -9   2  10        1.16        0.64      1.16 o
  -8   2  10       43.28       47.49      3.86 o
  -7   2  10       23.02       22.78      2.57 o
  -6   2  10        0.13        1.54      1.16 o
  -5   2  10       37.37       39.25      3.35 o
  -4   2  10        0.84        0.13      1.16 o
  -3   2  10      106.96      105.70      4.30 o
  -2   2  10        4.57        4.51      1.09 o
  -1   2  10        1.46        3.47      1.29 o
   0   2  10        0.62        0.35      0.68 o
   1   2  10       13.22       12.23      2.06 o
   2   2  10      194.42      199.63      7.40 o
   3   2  10       28.04       33.28      2.22 o
   4   2  10       10.34       11.97      1.93 o
   5   2  10       25.29       27.14      3.47 o
   6   2  10        4.70        4.76      1.54 o
   7   2  10        8.81        6.69      1.67 o
  -9   3  10       10.97       12.74      2.19 o
  -8   3  10       81.35       78.24      5.53 o
  -7   3  10        0.56        0.00      1.16 o
  -6   3  10        2.23        2.45      1.42 o
  -5   3  10        9.00       10.68      1.93 o
  -4   3  10       30.80       35.78      3.47 o
  -3   3  10        2.88        5.87      1.99 o
  -2   3  10        2.67        3.44      1.16 o
  -1   3  10       36.04       38.57      3.09 o
   0   3  10        0.67        1.08      0.90 o
   1   3  10        0.04       -0.90      1.16 o
   2   3  10       23.97       26.65      2.25 o
   3   3  10        0.18        2.60      0.99 o
   4   3  10        6.92        8.31      1.36 o
   5   3  10        5.19        9.42      1.42 o
 -11   1  11        6.61        9.91      1.80 o
  -9   1  11        6.24        6.31      1.54 o
  -8   1  11       45.37       49.42      3.86 o
  -7   1  11        0.58        1.03      1.16 o
  -6   1  11       10.25       15.31      2.06 o
  -5   1  11       34.17       32.17      2.96 o
  -4   1  11       37.12       37.32      3.22 o
  -3   1  11       35.20       34.62      3.09 o
  -2   1  11      215.41      196.13     10.42 o
  -1   1  11       12.49       12.48      1.93 o
   0   1  11        4.83        5.92      1.80 o
   1   1  11        5.86        5.15      1.80 o
   2   1  11       56.73       60.23      4.63 o
   3   1  11       19.65       17.37      2.57 o
   6   1  11        9.20       11.20      2.06 o
 -10   2  11       14.13       20.85      2.70 o
  -9   2  11        2.27        3.99      1.54 o
  -8   2  11       20.74       21.49      2.70 o
  -7   2  11        2.98        2.19      1.29 o
  -6   2  11        9.70        8.88      1.80 o
  -5   2  11        1.03        0.51      1.16 o
  -4   2  11        4.05        1.29      1.29 o
  -3   2  11        8.25        8.88      1.80 o
  -2   2  11        2.70        4.63      1.54 o
  -1   2  11       11.81       13.26      2.19 o
   0   2  11       32.56       39.38      3.60 o
   1   2  11        3.94        4.50      1.67 o
   2   2  11        1.46        5.41      1.93 o
   3   2  11        3.00        3.75      1.02 o
   4   2  11       28.46       28.41      2.23 o
  -6   3  11        0.28        0.39      1.29 o
  -5   3  11       40.20       41.05      3.86 o
  -4   3  11       16.63       18.53      2.57 o
  -3   3  11       11.22       12.61      2.19 o
  -2   3  11       45.07       52.63      4.38 o
  -1   3  11        0.79        0.82      1.35 o
   0   3  11       25.76       25.17      2.57 o
  -8   0  12       15.64       14.41      1.93 o
  -7   0  12       37.24       49.80      3.73 o
  -6   0  12       30.25       29.73      2.83 o
  -5   0  12      127.77      153.53      8.36 o
  -4   0  12      203.16      208.99     10.81 o
  -3   0  12        6.55        4.12      1.42 o
  -2   0  12      255.34      267.42     13.51 o
  -1   0  12       41.32       45.17      3.86 o
   0   0  12        0.95        1.54      1.29 o
   1   0  12        8.00        5.92      1.80 o
  -8   1  12       24.72       35.78      3.35 o
  -7   1  12        2.81        2.06      1.29 o
  -6   1  12       16.68       17.24      2.32 o
  -5   1  12        3.50        4.12      1.42 o
  -4   1  12        1.67        1.03      1.16 o
  -3   1  12        4.03        7.72      1.67 o
  -2   1  12      122.82      135.25      7.98 o
  -1   1  12       15.39       15.70      2.45 o
   0   1  12        5.33        2.70      1.67 o
   1   1  12        0.41        0.26      1.16 o
   2   1  12        5.98        8.49      2.19 o
  -5   2  12        1.38        2.45      1.42 o
  -4   2  12       30.85       35.90      3.47 o
  -3   2  12        1.95        1.42      1.42 o
  -2   2  12       11.64       12.87      2.19 o
  -1   2  12       10.58       14.80      2.45 o
 
